# Supplementary material for: Defining an Optimized Workflow for Enriching and Analyzing Residual Tumor Populations Using Intracellular Markers
Source: J Mol Diagn. 2024 Jan 26;26(4):245–56. doi: 10.1016/j.jmoldx.2024.01.003 (PMC12178326; doi:10.1016/j.jmoldx.2024.01.003)
Supplement: Supplemental Table S1 [file mmc5.xlsx]

## Sheet: Supplemental Table 1
Supplemental Table S1. Patient clinical and treatment history
Time point for the selected peripheral blood sample is highlighted in yellow below: Progressive disease, prior to treatment
Patient A: Female; Year of birth: 1946
	1997-02-01	Diagnosed follicular lymphoma, stage 3A, grade 1
		Treatment: Managed expectantly
	2001-08-01	Progressive disease
		Treatment: Chlorambucil – achieving complete remission - CR(u)
	2002-05-01	Relapsed disease
		Treatment: CHOP x 6 – achieving complete remission – CR(u)
	2002-11-01	Relapsed disease
		Treatment: BEAM-R trial
		Then failed stem cell mobilisation
	2003-05-01	Progressive disease
		Treatment: Fludarabine
	2003-10-01	Progressive disease
		Treatment: Etoposide, cytarabine followed by vincristine and methotrexate – achieving a partial remission (PR)
	2004-08-01	Progressive disease
		Treatment: Anti-CD22 (Calicheamycin) – achieving complete remission – CR(u)
	2007-02-01	Relapsed disease
		Treatment: Velcade + Rituximab – achieving complete remission – CR(u)
	2008-03-01	Sibling flu/cy stem cell transplantation
	2014-01-01	Patient is still alive
Patient B: Male; Year of birth: 1951
	2005	Diagnosed with follicular lymphoma
		Treated with chlorambucil to complete response
	2009-01-01	Relapse but managed expectantly
	2009-07-01	Further progression
	2009-08-01	Immunochemotherapy (R-CHOP) to complete response, further rituximab maintenance
	2011-01-01	Autologous stem cell transplant
	2020-01-05	Patient is still alive
Patient A is used in experiments through the manuscript
Patient B is used only in the fix/perm optimization steps.
