# Supplementary material for: Defining an Optimized Workflow for Enriching and Analyzing Residual Tumor Populations Using Intracellular Markers
Source: J Mol Diagn. 2024 Jan 26;26(4):245–56. doi: 10.1016/j.jmoldx.2024.01.003 (PMC12178326; doi:10.1016/j.jmoldx.2024.01.003)
Supplement: Supplemental Table S2 [file mmc6.xlsx]

## Sheet: Supplemental Table 2
Supplemental Table S2: Genes differentially expressed between fixed and unfixed cells from bulk mRNA-seq analysis
A total of 48 genes were identified as differentially expressed between bulk mRNA-seq libraries of glyoxal-fixed (with and without ethanol) versus unfixed samples for the WSU-DLCL2 cell line. Genes were identified by DESeq2, p<0.05.
	Official Gene Symbol	p_val	avg_log2FC	p_val_adj
	FP236383.2	2.74835e-06	-7.49218	0.0629949
	AL035071.1	8.62165e-05	-2.28076	0.988085
	MIR3648-1	0.000853286	-2.35857	1
	FP236383.3	0.00254171	-2.11658	1
	MT-ND3	0.00288537	-0.691054	1
	AL603750.1	0.00480152	-5.45066	1
	AL118558.1	0.00527934	-1.37316	1
	RNA5-8SN4	0.00621364	-2.91502	1
	AL138820.1	0.0111288	-4.40239	1
	PWP2	0.0121052	-2.75037	1
	MT-ND2	0.0125769	-0.641343	1
	AP000753.2	0.0128831	1.57543	1
	MTND2P28	0.0129554	-0.65307	1
	AC005261.2	0.0145101	-1.56479	1
	SLFN13	0.0164678	5.19643	1
	AL358473.2	0.0182932	-5.32515	1
	AP002907.1	0.0192294	-0.960088	1
	MALAT1	0.0206165	-0.745029	1
	AC006538.1	0.0210994	-4.79058	1
	MIR3648-2	0.0212293	-2.58725	1
	MDM4	0.0229854	-1.03615	1
	KDELR3	0.0233211	-2.17552	1
	AC010969.2	0.0243777	-3.01548	1
	PHOSPHO2	0.0258308	-4.93018	1
	MTATP6P1	0.0258683	-0.613261	1
	CCDC88A	0.0274345	-0.964865	1
	AP001178.2	0.0276661	2.99285	1
	MT-CO2	0.0277238	-0.608138	1
	AC010401.2	0.0281068	1.67256	1
	AKAP9	0.0290624	-1.22884	1
	AC104938.1	0.0313225	-0.967819	1
	PRG4	0.0315051	-2.00288	1
	MT-ND5	0.0325066	-0.745099	1
	NYX	0.0335362	-3.32182	1
	AC003075.1	0.0338562	1.71133	1
	ANKRD12	0.0339337	-1.23223	1
	AC092747.4	0.0347585	-1.94871	1
	TBL1XR1-AS1	0.0377221	0.907946	1
	RALY-AS1	0.0388348	-2.44569	1
	CEP350	0.0406711	-1.03845	1
	MIR3687-1	0.0429553	-1.69058	1
	TMEM52	0.043337	-4.81593	1
	MT-ATP6	0.0437797	-0.504107	1
	ATRX	0.0451297	-0.664175	1
	AC107067.1	0.0469777	-4.79301	1
	AC087623.4	0.0483289	-1.44161	1
	AHSA2	0.0489102	-0.59603	1
	WDR17	0.0493343	2.21751	1
