# Supplementary material for: Defining an Optimized Workflow for Enriching and Analyzing Residual Tumor Populations Using Intracellular Markers
Source: J Mol Diagn. 2024 Jan 26;26(4):245–56. doi: 10.1016/j.jmoldx.2024.01.003 (PMC12178326; doi:10.1016/j.jmoldx.2024.01.003)
Supplement: Supplemental Table S3 [file mmc7.xlsx]

## Sheet: Supplemental Table 3 
Supplemental Table S3. List of differentially expressed genes supporting heat maps in Supplemental Figure S3.
Top 100 differentially expressed genes for fixed and unfixed cells when comparing single cell (pseudo bulk) and bulk mRNA sequencing analysis. Genes were identified by DESeq2, p<0.05.
	FIXED CELLS					UNFIXED CELLS
	Official Gene Symbol	avg_log2FC	p_val_adj	Cell Line		Official Gene Symbol	avg_log2FC	p_val_adj	Cell Line
	HDGFL3	3.8666	5.31487e-28	SU-DHL-8		HDGFL3	2.80782	1.00273e-31	SU-DHL-8
	PLPPR2	-3.8042	1.07201e-26	WSU-DLCL2		IGLL1	3.26617	5.76803e-31	SU-DHL-8
	AL139220.2	2.97162	1.39816e-26	SU-DHL-8		LINC00467	2.84768	1.55152e-30	SU-DHL-8
	PROX2	3.77924	1.40129e-26	SU-DHL-8		SAG	2.41382	3.43497e-30	SU-DHL-8
	LINC00467	3.79736	1.7372e-26	SU-DHL-8		ZFP30	-2.44962	5.91437e-30	WSU-DLCL2
	GSTP1	-2.7756	4.92471e-26	WSU-DLCL2		MS4A1	-3.53911	1.60609e-29	WSU-DLCL2
	SAG	3.51196	5.7668e-26	SU-DHL-8		PHGDH	-2.22601	3.72927e-29	WSU-DLCL2
	ELOF1	5.98087	6.05401e-26	SU-DHL-8		ELOF1	3.66143	6.26228e-29	SU-DHL-8
	MS4A1	-2.88134	6.9491e-26	WSU-DLCL2		PLPPR2	-2.03536	7.82654e-29	WSU-DLCL2
	GGA1	5.15697	9.91267e-26	SU-DHL-8		GGA1	6.97758	9.00981e-29	SU-DHL-8
	HIST1H2BL	3.13035	2.79316e-25	SU-DHL-8		GSTP1	-3.47553	1.00522e-28	WSU-DLCL2
	TMOD1	-1.95016	4.25486e-25	WSU-DLCL2		TCL1A	3.07362	1.55253e-28	SU-DHL-8
	GPATCH11	3.80943	7.3998e-25	SU-DHL-8		AL139020.1	2.34011	1.18838e-27	SU-DHL-8
	FP236383.2	-2.13647	1.56918e-24	WSU-DLCL2		POLE2	2.17554	1.94429e-27	SU-DHL-8
	CD52	-2.04236	1.69404e-24	WSU-DLCL2		FARP2	2.13191	2.94106e-27	SU-DHL-8
	ZFP30	-2.16774	1.879e-24	WSU-DLCL2		C3P1	2.16651	2.96044e-27	SU-DHL-8
	NEAT1	-2.49753	3.30003e-24	WSU-DLCL2		FER1L4	1.59239	1.63551e-26	SU-DHL-8
	CAPRIN1	2.45489	5.80586e-24	SU-DHL-8		ST3GAL2	-2.16438	2.03623e-26	WSU-DLCL2
	ATPIF1	-2.05638	7.57497e-24	WSU-DLCL2		RPS12	1.31124	2.63911e-26	SU-DHL-8
	PABPC1	-1.42213	1.70356e-23	WSU-DLCL2		LINC00667	-1.87431	2.65562e-26	WSU-DLCL2
	PHGDH	-2.42885	2.37271e-23	WSU-DLCL2		NUP160	2.07851	3.52853e-26	SU-DHL-8
	TCL1A	2.61672	2.7337e-23	SU-DHL-8		ATPIF1	-2.4062	4.13588e-26	WSU-DLCL2
	TTN-AS1	2.72269	5.29797e-23	SU-DHL-8		CD52	-2.56475	9.0686e-26	WSU-DLCL2
	POU2F2	-2.16386	5.91236e-23	WSU-DLCL2		RPS4Y1	-2.50948	2.15065e-25	WSU-DLCL2
	FER1L4	2.19142	6.83513e-23	SU-DHL-8		YAF2	-2.48407	2.55347e-25	WSU-DLCL2
	LTB	-1.83853	1.0747e-22	WSU-DLCL2		VTRNA1-1	2.1203	2.5783e-25	SU-DHL-8
	C3P1	2.50254	1.27981e-22	SU-DHL-8		SYPL1	-2.09192	4.14496e-25	WSU-DLCL2
	IGLL1	2.3412	1.32232e-22	SU-DHL-8		ETV5	2.43494	4.2167e-25	SU-DHL-8
	PDLIM3	2.53523	1.52588e-22	SU-DHL-8		PROX2	1.90721	5.47635e-25	SU-DHL-8
	HMGB1P31	2.67222	3.39166e-22	SU-DHL-8		FOXP1	1.99021	7.56034e-25	SU-DHL-8
	ATP5I	-1.49271	5.42585e-22	WSU-DLCL2		HLA-B	2.45736	1.40828e-24	SU-DHL-8
	FOXP1	2.03294	6.41328e-22	SU-DHL-8		CAPRIN1	2.43082	1.42492e-24	SU-DHL-8
	CCDC144B	-2.454	7.55496e-22	WSU-DLCL2		IL4R	-1.81787	1.48705e-24	WSU-DLCL2
	JAZF1-AS1	2.51457	8.97712e-22	SU-DHL-8		RN7SKP71	2.4619	3.27609e-24	SU-DHL-8
	MGMT	-1.52982	1.01125e-21	WSU-DLCL2		MRPL37P1	1.65973	3.31563e-24	SU-DHL-8
	MT-CO2	-0.902443	1.07337e-21	WSU-DLCL2		CBWD5	2.09117	4.49243e-24	SU-DHL-8
	ST3GAL2	-2.1502	1.35527e-21	WSU-DLCL2		CD22	-2.16283	9.06168e-24	WSU-DLCL2
	TMPRSS11E	-1.66451	2.07424e-21	WSU-DLCL2		TMPRSS11E	-1.54389	1.05129e-23	WSU-DLCL2
	RPL35A	-1.27403	2.27564e-21	WSU-DLCL2		POU2F2	-2.04671	1.36186e-23	WSU-DLCL2
	MFHAS1	-1.97094	2.28008e-21	WSU-DLCL2		RPL35A	-1.15763	1.63739e-23	WSU-DLCL2
	CD22	-2.0606	2.37795e-21	WSU-DLCL2		LYRM9	1.5487	2.88468e-23	SU-DHL-8
	FARP2	2.45983	2.58024e-21	SU-DHL-8		MARCKSL1	-2.13674	4.27407e-23	WSU-DLCL2
	TMSB4X	-1.48394	3.07996e-21	WSU-DLCL2		NEAT1	-1.86705	8.56291e-23	WSU-DLCL2
	UCHL1	-1.78265	3.41772e-21	WSU-DLCL2		ATP5I	-1.57869	9.80982e-23	WSU-DLCL2
	PC	-1.46148	5.70399e-21	WSU-DLCL2		FP671120.3	1.8655	2.05479e-22	SU-DHL-8
	LYRM9	2.2202	7.79401e-21	SU-DHL-8		TMOD1	-1.41314	2.4882e-22	WSU-DLCL2
	RPS4Y1	-1.89679	9.87634e-21	WSU-DLCL2		AL139220.2	1.47332	2.76803e-22	SU-DHL-8
	LINC00667	-1.7839	1.3602e-20	WSU-DLCL2		UCHL1	-2.04931	2.81982e-22	WSU-DLCL2
	GPR75	2.33562	1.45709e-20	SU-DHL-8		RN7SKP230	1.86392	3.83209e-22	SU-DHL-8
	CU633906.2	-1.41278	3.85793e-20	WSU-DLCL2		CCND3	2.43244	4.67619e-22	SU-DHL-8
	ACTG1	-1.34212	3.96404e-20	WSU-DLCL2		PDE6A	1.88532	6.25693e-22	SU-DHL-8
	COTL1	-1.66993	5.01118e-20	WSU-DLCL2		AP001324.1	1.45202	7.42883e-22	SU-DHL-8
	YAF2	-1.59855	5.41537e-20	WSU-DLCL2		CSTB	-1.95725	7.4443e-22	WSU-DLCL2
	POLE2	2.0794	6.49084e-20	SU-DHL-8		TMSB4X	-1.76138	9.51812e-22	WSU-DLCL2
	GMFB	1.79111	8.18524e-20	SU-DHL-8		MFHAS1	-1.76115	1.00443e-21	WSU-DLCL2
	HLA-B	2.25907	1.17092e-19	SU-DHL-8		BCL6	-1.8618	1.58919e-21	WSU-DLCL2
	FP671120.3	1.26157	1.31746e-19	SU-DHL-8		ID2	1.72422	1.68136e-21	SU-DHL-8
	MARCKSL1	-1.66069	2.65539e-19	WSU-DLCL2		GPR75	1.73209	1.97637e-21	SU-DHL-8
	RPL21P88	-1.46788	2.73688e-19	WSU-DLCL2		PC	-1.27906	2.51987e-21	WSU-DLCL2
	CBWD5	2.07854	3.06352e-19	SU-DHL-8		CD74	-1.17663	3.81365e-21	WSU-DLCL2
	CCDC69	-1.82394	3.11735e-19	WSU-DLCL2		FP236383.2	-1.62293	4.14362e-21	WSU-DLCL2
	SORL1	-1.50926	7.54234e-19	WSU-DLCL2		COTL1	-1.7513	4.79253e-21	WSU-DLCL2
	IL4R	-1.62243	7.78459e-19	WSU-DLCL2		PDLIM3	1.66493	4.84385e-21	SU-DHL-8
	SEL1L3	-1.68465	8.57117e-19	WSU-DLCL2		DPP7	-1.55762	4.92968e-21	WSU-DLCL2
	BCL6	-1.87358	8.65701e-19	WSU-DLCL2		MGMT	-1.25032	5.91831e-21	WSU-DLCL2
	FCRLA	-1.47097	1.043e-18	WSU-DLCL2		ARHGAP17	1.62506	8.75928e-21	SU-DHL-8
	DPP7	-1.85651	1.06857e-18	WSU-DLCL2		TFDP2	1.78345	9.41331e-21	SU-DHL-8
	FTL	-1.42448	1.38746e-18	WSU-DLCL2		SPTBN1	1.93325	9.90163e-21	SU-DHL-8
	BCL7A	-1.61671	2.22391e-18	WSU-DLCL2		HMGB1P31	1.70381	1.00092e-20	SU-DHL-8
	MT-ND1	-1.19812	2.22551e-18	WSU-DLCL2		RN7SKP80	1.91837	1.07653e-20	SU-DHL-8
	ID2	2.18559	2.63754e-18	SU-DHL-8		LTB	-1.96397	1.63326e-20	WSU-DLCL2
	NME4	-1.27053	4.12406e-18	WSU-DLCL2		UQCRB	-1.60421	2.2498e-20	WSU-DLCL2
	NUP160	2.15825	4.33918e-18	SU-DHL-8		DNMT3A	1.26257	2.94789e-20	SU-DHL-8
	DNMT3A	1.36676	4.51589e-18	SU-DHL-8		CTAGE5	-1.5896	5.81292e-20	WSU-DLCL2
	RPS2	-0.987076	5.467e-18	WSU-DLCL2		GMFB	1.14678	1.19844e-19	SU-DHL-8
	SYPL1	-1.44288	5.5991e-18	WSU-DLCL2		IGLC3	1.21604	1.2179e-19	SU-DHL-8
	MT-CO3	-0.813564	5.6449e-18	WSU-DLCL2		ZNF277	1.99693	1.26017e-19	SU-DHL-8
	MT-ND2	-1.22068	6.50101e-18	WSU-DLCL2		FP236383.3	0.901075	1.54795e-19	SU-DHL-8
	AP001462.1	1.92368	7.24875e-18	SU-DHL-8		LRMP	-1.80401	1.92928e-19	WSU-DLCL2
	ODC1	-1.48598	9.18236e-18	WSU-DLCL2		ADGRE1	1.5487	2.04874e-19	SU-DHL-8
	EIF4E	1.68257	9.86307e-18	SU-DHL-8		AP001462.1	1.4392	2.44709e-19	SU-DHL-8
	CMTM3	-1.20945	1.18015e-17	WSU-DLCL2		ACTB	-1.18517	3.06524e-19	WSU-DLCL2
	PITX1	-1.51976	1.41127e-17	WSU-DLCL2		GPATCH11	1.87111	3.8238e-19	SU-DHL-8
	GRINA	-1.32264	1.58654e-17	WSU-DLCL2		S100A10	1.67131	5.02852e-19	SU-DHL-8
	RFTN1	-1.44098	1.80048e-17	WSU-DLCL2		SVIP	1.68479	7.98237e-19	SU-DHL-8
	MTND1P23	-1.35339	2.05394e-17	WSU-DLCL2		POLR3E	2.02158	8.59873e-19	SU-DHL-8
	AC023590.1	-1.77432	2.51985e-17	WSU-DLCL2		FAM129C	1.8208	9.90743e-19	SU-DHL-8
	LCP1	-1.45834	2.52993e-17	WSU-DLCL2		SSR4	-1.71798	1.14129e-18	WSU-DLCL2
	ADAMTS7	1.66561	3.35585e-17	SU-DHL-8		ATF5	1.46681	1.32154e-18	SU-DHL-8
	RPS20	-1.08373	3.51386e-17	WSU-DLCL2		LGALS1	-1.5141	1.5754e-18	WSU-DLCL2
	PLEKHA3	1.93339	5.03692e-17	SU-DHL-8		MAN1A1	1.69334	1.65888e-18	SU-DHL-8
	ZNF302	1.40666	5.9032e-17	SU-DHL-8		HIST1H2BL	1.27942	1.66119e-18	SU-DHL-8
	PTPRU	2.12841	6.28972e-17	SU-DHL-8		RPS21	0.902457	2.15421e-18	SU-DHL-8
	ATP6V0E1	-1.33905	8.39085e-17	WSU-DLCL2		MT-ND2	-1.14991	2.40467e-18	WSU-DLCL2
	UBL5	-1.40061	9.12406e-17	WSU-DLCL2		SEL1L3	-1.6132	3.05704e-18	WSU-DLCL2
	SERF2	-1.18781	9.49639e-17	WSU-DLCL2		MED23	1.3096	3.99174e-18	SU-DHL-8
	CSTB	-1.39977	1.45294e-16	WSU-DLCL2		RPL7	-0.967325	4.20897e-18	WSU-DLCL2
	NACC1	-1.42906	1.70542e-16	WSU-DLCL2		ACTG1	-1.44831	4.30429e-18	WSU-DLCL2
	RPS18	-0.834626	1.79944e-16	WSU-DLCL2		HMGB2	1.64091	6.23313e-18	SU-DHL-8
	DEF8	-1.50447	1.95589e-16	WSU-DLCL2		MRPS10	1.69334	7.56413e-18	SU-DHL-8
