# Supplementary material for: Defining an Optimized Workflow for Enriching and Analyzing Residual Tumor Populations Using Intracellular Markers
Source: J Mol Diagn. 2024 Jan 26;26(4):245–56. doi: 10.1016/j.jmoldx.2024.01.003 (PMC12178326; doi:10.1016/j.jmoldx.2024.01.003)
Supplement: Supplemental Table S4 [file mmc8.xlsx]

## Sheet: Supplemental Table 4
Supplemental Table S4. Differential gene expression between WSU-DLCL2 and SU-DHL-8 cell lines from single cell (sc)RNA-seq analysis
Genes were identified by DESeq2, p<0.05.
	Differential gene expression: Cell lines combine							Genes enriched in SU-DHL-8 cell line							Genes enriched in WSU-DLCL2 cell line
	Official Gene Symbol	p_value	avg_log2FC	pct.1	pct.2	p_value_adjusted		Official Gene Symbol	p_value	avg_log2FC	pct.1	pct.2	p_value_adjusted		Official Gene Symbol	p_value	avg_log2FC	pct.1	pct.2	p_value_adjusted
	GGA1	5.33661e-33	6.97758	1	0.526	9.00981e-29		GGA1	5.33661e-33	6.97758	1	0.526	9.00981e-29		MS4A1	9.51307e-34	-3.53911	0.309	1	1.60609e-29
	STC1	1.50203e-36	3.69288	1	0.032	2.53588e-32		STC1	1.50203e-36	3.69288	1	0.032	2.53588e-32		GSTP1	5.95403e-33	-3.47553	0.574	1	1.00522e-28
	ELOF1	3.70922e-33	3.66143	1	0.453	6.26228e-29		ELOF1	3.70922e-33	3.66143	1	0.453	6.26228e-29		CD52	5.37144e-30	-2.56475	0.33	0.989	9.0686e-26
	IGLL1	3.41647e-35	3.26617	0.989	0.074	5.76803e-31		IGLL1	3.41647e-35	3.26617	0.989	0.074	5.76803e-31		RPS4Y1	1.27386e-29	-2.50948	0.106	0.916	2.15065e-25
	TCL1A	9.19582e-33	3.07362	0.957	0.095	1.55253e-28		TCL1A	9.19582e-33	3.07362	0.957	0.095	1.55253e-28		YAF2	1.51245e-29	-2.48407	0.426	1	2.55347e-25
	LINC00467	9.18981e-35	2.84768	0.989	0.105	1.55152e-30		LINC00467	9.18981e-35	2.84768	0.989	0.105	1.55152e-30		ZFP30	3.50315e-34	-2.44962	0.021	0.958	5.91437e-30
	HDGFL3	5.9393e-36	2.80782	0.989	0.032	1.00273e-31		HDGFL3	5.9393e-36	2.80782	0.989	0.032	1.00273e-31		ATPIF1	2.44973e-30	-2.4062	0.798	1	4.13588e-26
	SMIM32	2.37665e-34	2.64417	0.957	0.021	4.0125e-30		SMIM32	2.37665e-34	2.64417	0.957	0.021	4.0125e-30		PHGDH	2.20889e-33	-2.22601	0.085	0.968	3.72927e-29
	RN7SKP71	1.94047e-28	2.4619	0.968	0.379	3.27609e-24		RN7SKP71	1.94047e-28	2.4619	0.968	0.379	3.27609e-24		ST3GAL2	1.20608e-30	-2.16438	0.17	0.968	2.03623e-26
	HLA-B	8.34138e-29	2.45736	0.979	0.453	1.40828e-24		HLA-B	8.34138e-29	2.45736	0.979	0.453	1.40828e-24		CD22	5.36734e-28	-2.16283	0.351	0.958	9.06168e-24
	ETV5	2.4976e-29	2.43494	0.862	0.011	4.2167e-25		ETV5	2.4976e-29	2.43494	0.862	0.011	4.2167e-25		MARCKSL1	2.53158e-27	-2.13674	0.245	0.937	4.27407e-23
	CCND3	2.76976e-26	2.43244	0.979	0.442	4.67619e-22		CCND3	2.76976e-26	2.43244	0.979	0.442	4.67619e-22		SYPL1	2.45511e-29	-2.09192	0	0.853	4.14496e-25
	CAPRIN1	8.43998e-29	2.43082	0.979	0.368	1.42492e-24		CAPRIN1	8.43998e-29	2.43082	0.979	0.368	1.42492e-24		AL391219.1	8.19788e-28	-2.07274	0.426	0.979	1.38405e-23
	SAG	2.03457e-34	2.41382	0.968	0.042	3.43497e-30		SAG	2.03457e-34	2.41382	0.968	0.042	3.43497e-30		UCHL1	1.67021e-26	-2.04931	0.298	0.958	2.81982e-22
	AL139020.1	7.03894e-32	2.34011	0.926	0.042	1.18838e-27		AL139020.1	7.03894e-32	2.34011	0.926	0.042	1.18838e-27		POU2F2	8.06645e-28	-2.04671	0.266	0.958	1.36186e-23
	EIF4E	1.40593e-20	2.25989	1	1	2.37364e-16		EIF4E	1.40593e-20	2.25989	1	1	2.37364e-16		PLPPR2	4.63575e-33	-2.03536	0.043	0.947	7.82654e-29
	TOP2A	3.18284e-20	2.20233	0.947	0.505	5.37358e-16		TOP2A	3.18284e-20	2.20233	0.947	0.505	5.37358e-16		LTB	9.67399e-25	-1.96397	0.074	0.832	1.63326e-20
	POLE2	1.15163e-31	2.17554	0.926	0.042	1.94429e-27		POLE2	1.15163e-31	2.17554	0.926	0.042	1.94429e-27		CSTB	4.40934e-26	-1.95725	0.117	0.863	7.4443e-22
	C3P1	1.75351e-31	2.16651	0.894	0	2.96044e-27		C3P1	1.75351e-31	2.16651	0.894	0	2.96044e-27		LINC00667	1.57295e-30	-1.87431	0.011	0.884	2.65562e-26
	FARP2	1.74202e-31	2.13191	0.894	0	2.94106e-27		FARP2	1.74202e-31	2.13191	0.894	0	2.94106e-27		NEAT1	5.07191e-27	-1.86705	0.34	0.968	8.56291e-23
	VTRNA1-1	1.52715e-29	2.1203	0.862	0.011	2.5783e-25		VTRNA1-1	1.52715e-29	2.1203	0.862	0.011	2.5783e-25		BCL6	9.41298e-26	-1.8618	0.064	0.832	1.58919e-21
	CBWD5	2.66092e-28	2.09117	0.989	0.579	4.49243e-24		CBWD5	2.66092e-28	2.09117	0.989	0.579	4.49243e-24		AL590135.1	2.11039e-20	-1.84161	0.362	0.853	3.56296e-16
	NUP160	2.08999e-30	2.07851	0.926	0.105	3.52853e-26		NUP160	2.08999e-30	2.07851	0.926	0.105	3.52853e-26		IL4R	8.80798e-29	-1.81787	0.053	0.895	1.48705e-24
	RN7SKP255	8.27514e-24	2.0612	0.947	0.432	1.39709e-19		RN7SKP255	8.27514e-24	2.0612	0.947	0.432	1.39709e-19		LRMP	1.14274e-23	-1.80401	0.383	0.958	1.92928e-19
	POLR3E	5.09313e-23	2.02158	0.819	0.095	8.59873e-19		POLR3E	5.09313e-23	2.02158	0.819	0.095	8.59873e-19		TMSB4X	5.63769e-26	-1.76138	0.915	1	9.51812e-22
	ZNF277	7.46415e-24	1.99693	0.766	0.032	1.26017e-19		ZNF277	7.46415e-24	1.99693	0.766	0.032	1.26017e-19		MFHAS1	5.94934e-26	-1.76115	0.053	0.842	1.00443e-21
	FOXP1	4.47808e-29	1.99021	1	0.937	7.56034e-25		FOXP1	4.47808e-29	1.99021	1	0.937	7.56034e-25		COTL1	2.83867e-25	-1.7513	0.298	0.979	4.79253e-21
	LCMT2	1.02894e-21	1.98672	0.989	0.8	1.73717e-17		LCMT2	1.02894e-21	1.98672	0.989	0.8	1.73717e-17		SSR4	6.76001e-23	-1.71798	0.426	0.989	1.14129e-18
	SPTBN1	5.86485e-25	1.93325	0.755	0	9.90163e-21		SPTBN1	5.86485e-25	1.93325	0.755	0	9.90163e-21		NAPSB	2.58854e-17	-1.63142	0.202	0.779	4.37023e-13
	7SK	7.96074e-26	1.91941	0.851	0.095	1.34401e-21		7SK	7.96074e-26	1.91941	0.851	0.095	1.34401e-21		CPNE3	5.40061e-22	-1.6277	0.223	0.895	9.11784e-18
	RN7SKP80	6.37642e-25	1.91837	0.926	0.189	1.07653e-20		RN7SKP80	6.37642e-25	1.91837	0.926	0.189	1.07653e-20		FP236383.2	2.45432e-25	-1.62293	1	1	4.14362e-21
	PROX2	3.24371e-29	1.90721	0.862	0.021	5.47635e-25		PROX2	3.24371e-29	1.90721	0.862	0.021	5.47635e-25		DEF8	2.36229e-19	-1.61922	0.106	0.737	3.98826e-15
	RN7SKP9	1.40344e-22	1.89188	0.851	0.158	2.36942e-18		RN7SKP9	1.40344e-22	1.89188	0.851	0.158	2.36942e-18		SEL1L3	1.81072e-22	-1.6132	0.043	0.747	3.05704e-18
	PDE6A	3.70605e-26	1.88532	0.915	0.2	6.25693e-22		PDE6A	3.70605e-26	1.88532	0.915	0.2	6.25693e-22		AC023590.1	4.83383e-19	-1.6075	0.149	0.779	8.16095e-15
	GPATCH11	2.26488e-23	1.87111	0.936	0.358	3.8238e-19		GPATCH11	2.26488e-23	1.87111	0.936	0.358	3.8238e-19		TSTD1	6.36439e-22	-1.60507	0	0.684	1.0745e-17
	FP671120.3	1.21708e-26	1.8655	1	1	2.05479e-22		FP671120.3	1.21708e-26	1.8655	1	1	2.05479e-22		UQCRB	1.33258e-24	-1.60421	0.83	1	2.2498e-20
	RN7SKP230	2.26979e-26	1.86392	0.936	0.2	3.83209e-22		RN7SKP230	2.26979e-26	1.86392	0.936	0.2	3.83209e-22		CTAGE5	3.44306e-24	-1.5896	0.181	0.895	5.81292e-20
	AC113391.2	2.06858e-29	1.82912	0.851	0	3.49238e-25		AC113391.2	2.06858e-29	1.82912	0.851	0	3.49238e-25		ATP5I	5.81047e-27	-1.57869	0.915	1	9.80982e-23
	FAM129C	5.86829e-23	1.8208	0.83	0.137	9.90743e-19		FAM129C	5.86829e-23	1.8208	0.83	0.137	9.90743e-19		RFTN1	6.93728e-22	-1.57833	0.064	0.789	1.17122e-17
	TFDP2	5.57561e-25	1.78345	0.766	0.011	9.41331e-21		TFDP2	5.57561e-25	1.78345	0.766	0.011	9.41331e-21		DPP7	2.91991e-25	-1.55762	0.191	0.937	4.92968e-21
	GPR75	1.17063e-25	1.73209	0.798	0.011	1.97637e-21		GPR75	1.17063e-25	1.73209	0.798	0.011	1.97637e-21		ACAP2	2.69428e-17	-1.55358	0.234	0.789	4.54876e-13
	ID2	9.95888e-26	1.72422	0.84	0.063	1.68136e-21		ID2	9.95888e-26	1.72422	0.84	0.063	1.68136e-21		TMPRSS11E	6.2269e-28	-1.54389	0	0.821	1.05129e-23
	HMGB1P31	5.92859e-25	1.70381	0.819	0.074	1.00092e-20		HMGB1P31	5.92859e-25	1.70381	0.819	0.074	1.00092e-20		VPREB3	1.24886e-21	-1.53493	0.234	0.884	2.10845e-17
	MRPS10	4.48032e-22	1.69334	0.883	0.2	7.56413e-18		MRPS10	4.48032e-22	1.69334	0.883	0.2	7.56413e-18		LGALS1	9.33131e-23	-1.5141	0.021	0.737	1.5754e-18
	MAN1A1	9.82577e-23	1.69334	0.702	0	1.65888e-18		MAN1A1	9.82577e-23	1.69334	0.702	0	1.65888e-18		LSP1	2.95208e-21	-1.51277	0.106	0.8	4.984e-17
	SVIP	4.72805e-23	1.68479	0.872	0.147	7.98237e-19		SVIP	4.72805e-23	1.68479	0.872	0.147	7.98237e-19		CHCHD10	1.08398e-21	-1.5092	0.319	0.916	1.83008e-17
	S100A10	2.97845e-23	1.67131	0.755	0.032	5.02852e-19		S100A10	2.97845e-23	1.67131	0.755	0.032	5.02852e-19		UBL5	8.04586e-19	-1.50199	0.564	0.968	1.35838e-14
	ONECUT3	1.58526e-09	1.6704	0.489	0.105	2.67639e-05		ONECUT3	1.58526e-09	1.6704	0.489	0.105	2.67639e-05		FCRLA	2.57752e-21	-1.49522	0.053	0.747	4.35163e-17
	PDLIM3	2.86907e-25	1.66493	0.862	0.126	4.84385e-21		PDLIM3	2.86907e-25	1.66493	0.862	0.126	4.84385e-21		CISD3	5.13859e-19	-1.47598	0.117	0.747	8.67548e-15
	MRPL37P1	1.96389e-28	1.65973	0.83	0	3.31563e-24		MRPL37P1	1.96389e-28	1.65973	0.83	0	3.31563e-24		FTL	2.77502e-20	-1.46997	0.957	1	4.68507e-16
	DST	2.35692e-16	1.64873	0.947	0.758	3.97919e-12		DST	2.35692e-16	1.64873	0.947	0.758	3.97919e-12		HSPA5	3.93749e-20	-1.464	0.33	0.916	6.64766e-16
	HMGB2	3.69196e-22	1.64091	1	0.779	6.23313e-18		HMGB2	3.69196e-22	1.64091	1	0.779	6.23313e-18		ATP6V0E1	2.60378e-20	-1.4494	0.053	0.716	4.39596e-16
	SOX4	3.35392e-20	1.6334	0.926	0.432	5.66242e-16		SOX4	3.35392e-20	1.6334	0.926	0.432	5.66242e-16		JCHAIN	4.05807e-18	-1.4492	0.085	0.705	6.85124e-14
	ARHGAP17	5.18823e-25	1.62506	0.766	0.011	8.75928e-21		ARHGAP17	5.18823e-25	1.62506	0.766	0.011	8.75928e-21		ACTG1	2.54948e-22	-1.44831	0.947	1	4.30429e-18
	RN7SKP203	5.14716e-20	1.62448	0.809	0.168	8.68996e-16		RN7SKP203	5.14716e-20	1.62448	0.809	0.168	8.68996e-16		TESC	4.70455e-20	-1.43505	0.074	0.726	7.94269e-16
	FCF1P1	5.19432e-25	1.61518	0.766	0.011	8.76956e-21		FCF1P1	5.19432e-25	1.61518	0.766	0.011	8.76956e-21		ANXA11	1.79761e-19	-1.43319	0.021	0.653	3.03491e-15
	RUBCNL	1.47256e-19	1.59577	0.745	0.105	2.48612e-15		RUBCNL	1.47256e-19	1.59577	0.745	0.105	2.48612e-15		ODC1	1.2371e-17	-1.4294	0.606	0.968	2.0886e-13
	FER1L4	9.6873e-31	1.59239	1	1	1.63551e-26		FER1L4	9.6873e-31	1.59239	1	1	1.63551e-26		LCP1	3.17081e-19	-1.42466	0.798	1	5.35328e-15
	IKZF2	3.87013e-21	1.58543	0.702	0.032	6.53394e-17		IKZF2	3.87013e-21	1.58543	0.702	0.032	6.53394e-17		PIP4K2A	1.04493e-16	-1.42032	0.436	0.916	1.76415e-12
	FBXL18	1.68604e-21	1.58438	0.851	0.232	2.84655e-17		FBXL18	1.68604e-21	1.58438	0.851	0.232	2.84655e-17		KIAA0930	3.3533e-20	-1.41645	0.213	0.853	5.66137e-16
	RNASEH2B	1.17908e-16	1.57268	0.809	0.295	1.99064e-12		RNASEH2B	1.17908e-16	1.57268	0.809	0.295	1.99064e-12		TMOD1	1.47379e-26	-1.41314	0	0.789	2.4882e-22
	SCN5A	3.29154e-21	1.57257	1	1	5.55711e-17		SCN5A	3.29154e-21	1.57257	1	1	5.55711e-17		S1PR2	4.99976e-18	-1.39646	0.138	0.737	8.44109e-14
	GLO1	1.32685e-16	1.5607	0.915	0.537	2.24012e-12		GLO1	1.32685e-16	1.5607	0.915	0.537	2.24012e-12		HMGN1	8.51276e-18	-1.3874	0.521	0.926	1.43721e-13
	HMGB1P5	1.11831e-19	1.55521	0.968	0.6	1.88805e-15		HMGB1P5	1.11831e-19	1.55521	0.968	0.6	1.88805e-15		PITX1	3.03448e-17	-1.37959	0.128	0.716	5.12312e-13
	LYRM9	1.70863e-27	1.5487	0.809	0	2.88468e-23		LYRM9	1.70863e-27	1.5487	0.809	0	2.88468e-23		EEPD1	1.20151e-20	-1.37851	0	0.653	2.02851e-16
	ADGRE1	1.21349e-23	1.5487	0.723	0	2.04874e-19		ADGRE1	1.21349e-23	1.5487	0.723	0	2.04874e-19		BCL7A	2.20164e-19	-1.37002	0.043	0.674	3.71703e-15
	MAGEB10	5.91132e-27	1.54344	0.798	0	9.98008e-23		MAGEB10	5.91132e-27	1.54344	0.798	0	9.98008e-23		RPL22L1	7.1252e-17	-1.36548	0.245	0.853	1.20295e-12
	HIF3A	1.24039e-21	1.54099	0.947	0.526	2.09415e-17		HIF3A	1.24039e-21	1.54099	0.947	0.526	2.09415e-17		SORL1	2.88053e-18	-1.36432	0.053	0.674	4.86319e-14
	ZEB2	1.42625e-20	1.53817	0.649	0	2.40793e-16		ZEB2	1.42625e-20	1.53817	0.649	0	2.40793e-16		CD79A	6.29402e-20	-1.36254	0.713	0.989	1.06262e-15
	NSMCE1	2.57501e-14	1.5276	0.755	0.253	4.34738e-10		NSMCE1	2.57501e-14	1.5276	0.755	0.253	4.34738e-10		SNHG9	2.48686e-15	-1.35397	0.319	0.842	4.19857e-11
	SLC38A2	2.24267e-16	1.50401	0.755	0.2	3.7863e-12		SLC38A2	2.24267e-16	1.50401	0.755	0.2	3.7863e-12		C4orf48	1.07877e-17	-1.35352	0.085	0.684	1.82129e-13
	S1PR4	1.44812e-20	1.50069	0.649	0	2.44486e-16		S1PR4	1.44812e-20	1.50069	0.649	0	2.44486e-16		NME4	1.40842e-18	-1.34303	0	0.6	2.37783e-14
	RCSD1	6.3407e-17	1.49612	0.851	0.347	1.0705e-12		RCSD1	6.3407e-17	1.49612	0.851	0.347	1.0705e-12		JTB	7.76427e-17	-1.34167	0.351	0.916	1.31084e-12
	IGKC	4.63685e-21	1.48875	1	0.916	7.82839e-17		IGKC	4.63685e-21	1.48875	1	0.916	7.82839e-17		CD53	8.3322e-19	-1.34157	0.043	0.663	1.40673e-14
	BACH2	2.28273e-16	1.47582	0.734	0.168	3.85394e-12		BACH2	2.28273e-16	1.47582	0.734	0.168	3.85394e-12		NCF1B	1.17916e-16	-1.33983	0.191	0.789	1.99077e-12
	AL139220.2	1.63954e-26	1.47332	0.787	0	2.76803e-22		AL139220.2	1.63954e-26	1.47332	0.787	0	2.76803e-22		MANF	1.44938e-13	-1.3359	0.202	0.716	2.44699e-09
	ATF5	7.82764e-23	1.46681	0.968	0.442	1.32154e-18		ATF5	7.82764e-23	1.46681	0.968	0.442	1.32154e-18		LAGE3	1.06137e-17	-1.33118	0.074	0.684	1.79192e-13
	AP001324.1	4.40018e-26	1.45202	1	1	7.42883e-22		AP001324.1	4.40018e-26	1.45202	1	1	7.42883e-22		FEN1	3.84327e-18	-1.32677	0.138	0.768	6.4886e-14
	TOP2B	8.69459e-19	1.45188	0.989	0.8	1.46791e-14		TOP2B	8.69459e-19	1.45188	0.989	0.8	1.46791e-14		CMTM3	3.3616e-18	-1.31889	0	0.589	5.6754e-14
	AC084033.3	2.15905e-20	1.44823	0.734	0.063	3.64513e-16		AC084033.3	2.15905e-20	1.44823	0.734	0.063	3.64513e-16		ITPKB	4.68554e-20	-1.31574	0.011	0.653	7.9106e-16
	UTRN	4.11327e-20	1.44124	0.809	0.179	6.94443e-16		UTRN	4.11327e-20	1.44124	0.809	0.179	6.94443e-16		PRICKLE2-AS1	1.30394e-24	-1.31279	0	0.747	2.20144e-20
	AP001462.1	1.44944e-23	1.4392	0.777	0.042	2.44709e-19		AP001462.1	1.44944e-23	1.4392	0.777	0.042	2.44709e-19		FAM81A	7.76076e-20	-1.31279	0	0.632	1.31025e-15
	PNISR	1.65409e-18	1.43741	0.936	0.653	2.7926e-14		PNISR	1.65409e-18	1.43741	0.936	0.653	2.7926e-14		LAMTOR4	1.33913e-18	-1.29876	0.415	0.958	2.26085e-14
	DNAJB11	1.2593e-19	1.42032	0.904	0.284	2.12607e-15		DNAJB11	1.2593e-19	1.42032	0.904	0.284	2.12607e-15		EDRF1	2.65468e-21	-1.29855	0.064	0.768	4.4819e-17
	CLEC2D	3.8376e-13	1.42017	0.691	0.211	6.47901e-09		CLEC2D	3.8376e-13	1.42017	0.691	0.211	6.47901e-09		AKR1A1	7.81903e-14	-1.29839	0.085	0.6	1.32009e-09
	OIP5-AS1	7.32932e-17	1.41994	0.957	0.663	1.23741e-12		OIP5-AS1	7.32932e-17	1.41994	0.957	0.663	1.23741e-12		ITGB2	1.05365e-14	-1.29488	0.191	0.737	1.77887e-10
	GLCCI1	6.23561e-14	1.41933	0.521	0.032	1.05276e-09		GLCCI1	6.23561e-14	1.41933	0.521	0.032	1.05276e-09		HINT1	1.01614e-14	-1.29266	0.702	0.947	1.71555e-10
	ATP8A2	5.15977e-20	1.4133	0.649	0.011	8.71124e-16		ATP8A2	5.15977e-20	1.4133	0.649	0.011	8.71124e-16		ATOX1	4.62777e-19	-1.29162	0.234	0.853	7.81307e-15
	VPREB1	1.01119e-19	1.40541	0.628	0	1.7072e-15		VPREB1	1.01119e-19	1.40541	0.628	0	1.7072e-15		POLR2K	6.25363e-15	-1.28656	0.277	0.821	1.0558e-10
	MT-TS2	1.57573e-18	1.40431	1	0.979	2.66031e-14		MT-TS2	1.57573e-18	1.40431	1	0.979	2.66031e-14		PC	1.49255e-25	-1.27906	0.011	0.779	2.51987e-21
	RN7SKP185	8.1848e-15	1.39183	0.691	0.147	1.38184e-10		RN7SKP185	8.1848e-15	1.39183	0.691	0.147	1.38184e-10		SQOR	1.38824e-12	-1.27751	0.213	0.695	2.34377e-08
	TPR	2.88849e-17	1.39157	0.862	0.379	4.87664e-13		TPR	2.88849e-17	1.39157	0.862	0.379	4.87664e-13		BCL2	3.9335e-17	-1.27611	0.096	0.695	6.64092e-13
	CENPF	1.75365e-16	1.37382	0.851	0.358	2.96068e-12		CENPF	1.75365e-16	1.37382	0.851	0.358	2.96068e-12		MT-ND5	5.3295e-21	-1.27516	0.979	1	8.99779e-17
	OGFRL1	3.41207e-19	1.3721	0.649	0.021	5.7606e-15		OGFRL1	3.41207e-19	1.3721	0.649	0.021	5.7606e-15		AKNA	6.38949e-18	-1.27161	0.053	0.663	1.07874e-13
	CPNE1	3.42395e-19	1.3716	0.798	0.179	5.78065e-15		CPNE1	3.42395e-19	1.3716	0.798	0.179	5.78065e-15		USP34	1.45238e-12	-1.27161	0.234	0.726	2.45205e-08
	UBE2C	7.34207e-17	1.36521	0.649	0.074	1.23956e-12		UBE2C	7.34207e-17	1.36521	0.649	0.074	1.23956e-12		SWAP70	1.98367e-15	-1.27078	0.149	0.716	3.34903e-11
	PCDH9	4.69775e-14	1.35125	0.819	0.358	7.93121e-10		PCDH9	4.69775e-14	1.35125	0.819	0.358	7.93121e-10		SLC2A5	2.9777e-20	-1.26935	0	0.642	5.02725e-16
	CNPY3	7.15291e-17	1.35037	0.702	0.126	1.20763e-12		CNPY3	7.15291e-17	1.35037	0.702	0.126	1.20763e-12		MAP4K1	4.72275e-19	-1.26336	0.149	0.811	7.97342e-15
	TP53AIP1	1.95126e-15	1.34628	0.511	0	3.29431e-11		TP53AIP1	1.95126e-15	1.34628	0.511	0	3.29431e-11		CNIH4	4.91616e-11	-1.26094	0.149	0.589	8.29995e-07
	GAS7	1.37684e-19	1.34319	0.638	0.011	2.32452e-15		GAS7	1.37684e-19	1.34319	0.638	0.011	2.32452e-15		POLD4	1.11631e-14	-1.25726	0.064	0.589	1.88467e-10
	UBE2T	3.05978e-19	1.33238	0.798	0.147	5.16583e-15		UBE2T	3.05978e-19	1.33238	0.798	0.147	5.16583e-15		ST8SIA5	1.28719e-18	-1.25669	0	0.6	2.17317e-14
	SNHG5	2.49624e-17	1.32799	0.989	0.863	4.2144e-13		SNHG5	2.49624e-17	1.32799	0.989	0.863	4.2144e-13		CALR	2.68086e-15	-1.2511	0.404	0.874	4.52609e-11
	ZCCHC7	2.91189e-12	1.32786	0.67	0.2	4.91614e-08		ZCCHC7	2.91189e-12	1.32786	0.67	0.2	4.91614e-08		RPL7P32	2.91261e-18	-1.25052	0.319	0.863	4.91736e-14
	SMC4	1.57202e-14	1.31585	0.862	0.484	2.65404e-10		SMC4	1.57202e-14	1.31585	0.862	0.484	2.65404e-10		MGMT	3.50549e-25	-1.25032	0	0.758	5.91831e-21
	CENPQ	9.55531e-15	1.31438	0.574	0.053	1.61322e-10		CENPQ	9.55531e-15	1.31438	0.574	0.053	1.61322e-10		COX5B	3.03088e-16	-1.24699	0.809	0.989	5.11704e-12
	RPS12	1.56318e-30	1.31124	1	1	2.63911e-26		RPS12	1.56318e-30	1.31124	1	1	2.63911e-26		ZFP36L2	1.90183e-16	-1.2455	0.074	0.663	3.21087e-12
	MED23	2.36435e-22	1.3096	0.691	0	3.99174e-18		MED23	2.36435e-22	1.3096	0.691	0	3.99174e-18		ANXA6	1.26203e-18	-1.24526	0.021	0.632	2.13069e-14
	PTGR1	9.10635e-16	1.29373	0.883	0.411	1.53742e-11		PTGR1	9.10635e-16	1.29373	0.883	0.411	1.53742e-11		NLRC3	1.04923e-17	-1.24526	0.011	0.6	1.77142e-13
	MYB	1.52186e-18	1.2909	0.596	0	2.56936e-14		MYB	1.52186e-18	1.2909	0.596	0	2.56936e-14		IL21R	6.91815e-17	-1.23892	0.128	0.726	1.16799e-12
	TRBC2	1.85371e-15	1.2909	0.511	0	3.12961e-11		TRBC2	1.85371e-15	1.2909	0.511	0	3.12961e-11		FYTTD1	5.3123e-15	-1.23762	0.096	0.642	8.96876e-11
	HIST1H2BL	9.83944e-23	1.27942	0.809	0.095	1.66119e-18		HIST1H2BL	9.83944e-23	1.27942	0.809	0.095	1.66119e-18		OCIAD2	1.1336e-13	-1.23606	0.255	0.758	1.91386e-09
	ERCC6L	6.49419e-22	1.2783	0.681	0	1.09641e-17		ERCC6L	6.49419e-22	1.2783	0.681	0	1.09641e-17		MYO1E	4.73033e-19	-1.23266	0.021	0.642	7.98621e-15
	SNORD3C	3.89877e-15	1.26468	0.904	0.526	6.58229e-11		SNORD3C	3.89877e-15	1.26468	0.904	0.526	6.58229e-11		CTSH	8.37182e-16	-1.23266	0.16	0.726	1.41342e-11
	DNMT3A	1.74607e-24	1.26257	1	0.989	2.94789e-20		DNMT3A	1.74607e-24	1.26257	1	0.989	2.94789e-20		MYO9A	1.0314e-16	-1.23128	0.149	0.726	1.74132e-12
	NASP	1.99691e-15	1.25072	0.915	0.589	3.37138e-11		NASP	1.99691e-15	1.25072	0.915	0.589	3.37138e-11		RABAC1	3.01081e-14	-1.21888	0.596	0.926	5.08316e-10
	MLLT3	2.13341e-18	1.24471	1	0.989	3.60184e-14		MLLT3	2.13341e-18	1.24471	1	0.989	3.60184e-14		SNU13	2.36104e-17	-1.21702	0.553	0.958	3.98615e-13
	H2AFV	2.99707e-12	1.24397	0.798	0.4	5.05996e-08		H2AFV	2.99707e-12	1.24397	0.798	0.4	5.05996e-08		GAMT	5.6783e-18	-1.21503	0.074	0.695	9.58668e-14
	SUPT16H	9.654e-17	1.24211	0.915	0.474	1.62988e-12		SUPT16H	9.654e-17	1.24211	0.915	0.474	1.62988e-12		LETM1	7.36241e-15	-1.20506	0.064	0.589	1.24299e-10
	RPL7L1	2.77149e-14	1.24163	0.904	0.642	4.67911e-10		RPL7L1	2.77149e-14	1.24163	0.904	0.642	4.67911e-10		SLC9A4	1.74468e-21	-1.20493	0	0.674	2.94555e-17
	ITGB3BP	1.4471e-13	1.23923	0.755	0.253	2.44313e-09		ITGB3BP	1.4471e-13	1.23923	0.755	0.253	2.44313e-09		PRPSAP2	1.00255e-13	-1.20139	0.117	0.632	1.6926e-09
	YWHAG	2.49127e-13	1.23766	0.777	0.274	4.20601e-09		YWHAG	2.49127e-13	1.23766	0.777	0.274	4.20601e-09		CLPTM1L	1.36249e-11	-1.19941	0.277	0.737	2.30029e-07
	FANCI	1.10208e-12	1.23223	0.628	0.126	1.86064e-08		FANCI	1.10208e-12	1.23223	0.628	0.126	1.86064e-08		RPL7P23	1.63218e-18	-1.19737	0.947	1	2.7556e-14
	GMFG	4.00884e-13	1.22598	0.67	0.168	6.76812e-09		GMFG	4.00884e-13	1.22598	0.67	0.168	6.76812e-09		AL079342.1	8.02184e-13	-1.19604	0.436	0.832	1.35433e-08
	RNU6-98P	1.15258e-14	1.22548	0.574	0.053	1.94591e-10		RNU6-98P	1.15258e-14	1.22548	0.574	0.053	1.94591e-10		TIMM23	4.17854e-14	-1.19458	0.053	0.558	7.05463e-10
	EIF2S2P4	1.50342e-10	1.22472	0.755	0.368	2.53823e-06		EIF2S2P4	1.50342e-10	1.22472	0.755	0.368	2.53823e-06		TAOK1	5.51347e-12	-1.19284	0.33	0.779	9.30839e-08
	CD38	1.9459e-14	1.22134	0.723	0.2	3.28526e-10		CD38	1.9459e-14	1.22134	0.723	0.2	3.28526e-10		BTNL9	2.4131e-18	-1.18827	0.032	0.653	4.07404e-14
	WDR45	2.40621e-16	1.21988	0.649	0.074	4.0624e-12		WDR45	2.40621e-16	1.21988	0.649	0.074	4.0624e-12		CHCHD2	2.15574e-14	-1.18671	0.809	0.979	3.63954e-10
	GUK1	2.48928e-17	1.21901	0.926	0.442	4.20265e-13		GUK1	2.48928e-17	1.21901	0.926	0.442	4.20265e-13		ACTB	1.81558e-23	-1.18517	0.979	1	3.06524e-19
	MAGOHB	6.51278e-13	1.2169	0.734	0.284	1.09955e-08		MAGOHB	6.51278e-13	1.2169	0.734	0.284	1.09955e-08		PSAP	4.03463e-12	-1.18487	0.426	0.832	6.81167e-08
	IGLC3	7.21374e-24	1.21604	1	1	1.2179e-19		IGLC3	7.21374e-24	1.21604	1	1	1.2179e-19		GRHPR	2.47397e-12	-1.18328	0.202	0.684	4.17681e-08
	ARGLU1	1.16042e-13	1.2152	0.904	0.568	1.95914e-09		ARGLU1	1.16042e-13	1.2152	0.904	0.568	1.95914e-09		CD74	2.25887e-25	-1.17663	1	1	3.81365e-21
	TMX4	1.77996e-13	1.21504	0.543	0.053	3.0051e-09		TMX4	1.77996e-13	1.21504	0.543	0.053	3.0051e-09		PRKCD	1.17427e-11	-1.17578	0.16	0.621	1.98252e-07
	RGS19	2.66217e-11	1.21257	0.617	0.168	4.49455e-07		RGS19	2.66217e-11	1.21257	0.617	0.168	4.49455e-07		SERF2	6.73156e-20	-1.17523	0.989	1	1.13649e-15
	PTEN	5.95129e-13	1.21095	0.83	0.411	1.00476e-08		PTEN	5.95129e-13	1.21095	0.83	0.411	1.00476e-08		SMIM4	1.28463e-15	-1.1752	0.191	0.758	2.16884e-11
	TSPO	1.47159e-16	1.20696	0.543	0	2.48448e-12		TSPO	1.47159e-16	1.20696	0.543	0	2.48448e-12		LMO2	1.71306e-17	-1.16444	0.043	0.632	2.89217e-13
	ZNF814	9.8388e-11	1.19768	0.553	0.105	1.66109e-06		ZNF814	9.8388e-11	1.19768	0.553	0.105	1.66109e-06		RPL7P15	9.44911e-15	-1.16175	0.543	0.905	1.59529e-10
	AC010970.1	6.03068e-13	1.19451	0.883	0.674	1.01816e-08		AC010970.1	6.03068e-13	1.19451	0.883	0.674	1.01816e-08		LPXN	4.33319e-13	-1.15982	0.181	0.695	7.31572e-09
	RB1	1.62695e-14	1.19295	0.585	0.063	2.74678e-10		RB1	1.62695e-14	1.19295	0.585	0.063	2.74678e-10		RPL35A	9.69843e-28	-1.15763	1	1	1.63739e-23
	SMARCA5	1.63599e-10	1.18434	0.84	0.526	2.76203e-06		SMARCA5	1.63599e-10	1.18434	0.84	0.526	2.76203e-06		GRINA	1.93709e-17	-1.15307	0.064	0.663	3.2704e-13
	CXCR4	2.54362e-14	1.18372	0.617	0.084	4.2944e-10		CXCR4	2.54362e-14	1.18372	0.617	0.084	4.2944e-10		CUTA	3.76753e-14	-1.15277	0.394	0.874	6.36072e-10
	PHIP	1.28816e-12	1.17729	0.691	0.232	2.17479e-08		PHIP	1.28816e-12	1.17729	0.691	0.232	2.17479e-08		UCP2	1.50039e-13	-1.15109	0.309	0.789	2.53312e-09
	TCF3	1.56614e-12	1.17561	0.936	0.726	2.64411e-08		TCF3	1.56614e-12	1.17561	0.936	0.726	2.64411e-08		MT-ND2	1.42431e-22	-1.14991	1	1	2.40467e-18
	TTC7A	2.715e-16	1.1754	0.745	0.179	4.58373e-12		TTC7A	2.715e-16	1.1754	0.745	0.179	4.58373e-12		IKZF3	3.81756e-13	-1.14912	0.362	0.821	6.44519e-09
	RNA5-8SN4	1.33054e-14	1.17281	0.968	0.695	2.24636e-10		RNA5-8SN4	1.33054e-14	1.17281	0.968	0.695	2.24636e-10		MGAT3	2.89123e-15	-1.1428	0.011	0.526	4.88126e-11
	ARID3A	1.75548e-15	1.16974	0.851	0.337	2.96377e-11		ARID3A	1.75548e-15	1.16974	0.851	0.337	2.96377e-11		POLR2E	2.10518e-17	-1.13568	0.234	0.842	3.55418e-13
	RTFDC1	6.58793e-13	1.16551	0.681	0.2	1.11224e-08		RTFDC1	6.58793e-13	1.16551	0.681	0.2	1.11224e-08		RPL23P8	2.67764e-13	-1.1336	0.638	0.937	4.52066e-09
	NOP56	2.66687e-14	1.16098	0.979	0.916	4.50248e-10		NOP56	2.66687e-14	1.16098	0.979	0.916	4.50248e-10		ACADM	1.19152e-09	-1.13269	0.181	0.6	2.01164e-05
	ZNF302	9.65238e-21	1.1607	1	0.947	1.62961e-16		ZNF302	9.65238e-21	1.1607	1	0.947	1.62961e-16		PLEKHF2	2.1006e-12	-1.13201	0.074	0.558	3.54644e-08
	TLE4	2.6256e-15	1.15771	0.649	0.095	4.43281e-11		TLE4	2.6256e-15	1.15771	0.649	0.095	4.43281e-11		SREK1IP1	7.65771e-15	-1.12847	0.085	0.632	1.29285e-10
	NUS1	4.17724e-19	1.15474	0.83	0.158	7.05243e-15		NUS1	4.17724e-19	1.15474	0.83	0.158	7.05243e-15		SERPINB9	3.52384e-15	-1.12629	0.021	0.547	5.9493e-11
	LINC01781	2.37817e-14	1.15277	0.479	0	4.01506e-10		LINC01781	2.37817e-14	1.15277	0.479	0	4.01506e-10		PRDX5	6.06775e-11	-1.12441	0.638	0.937	1.02442e-06
	RNU2-1	4.71766e-15	1.15147	0.585	0.053	7.96483e-11		RNU2-1	4.71766e-15	1.15147	0.585	0.053	7.96483e-11		TMEM41A	1.92725e-17	-1.12356	0.053	0.642	3.25377e-13
	EIF2S2	2.2002e-11	1.14868	0.904	0.674	3.71459e-07		EIF2S2	2.2002e-11	1.14868	0.904	0.674	3.71459e-07		FAU	4.1972e-19	-1.11848	1	1	7.08613e-15
	MCM7	5.28027e-13	1.14782	0.915	0.695	8.91468e-09		MCM7	5.28027e-13	1.14782	0.915	0.695	8.91468e-09		ALOX5AP	1.98587e-10	-1.11786	0.266	0.716	3.35275e-06
	GMFB	7.09852e-24	1.14678	1	0.989	1.19844e-19		GMFB	7.09852e-24	1.14678	1	0.989	1.19844e-19		STOML2	7.81844e-13	-1.11461	0.266	0.779	1.31999e-08
	TAPT1	3.10236e-15	1.14533	0.596	0.053	5.23771e-11		TAPT1	3.10236e-15	1.14533	0.596	0.053	5.23771e-11		NDUFB1	2.42335e-15	-1.11414	0.766	0.989	4.09134e-11
	UBB	6.43659e-16	1.1449	0.989	0.811	1.08669e-11		UBB	6.43659e-16	1.1449	0.989	0.811	1.08669e-11		BST2	7.29704e-13	-1.11368	0.149	0.674	1.23196e-08
	TTN-AS1	2.71352e-16	1.13971	0.713	0.147	4.58123e-12		TTN-AS1	2.71352e-16	1.13971	0.713	0.147	4.58123e-12		P2RY8	4.4057e-14	-1.11026	0.138	0.663	7.43814e-10
	IRF4	6.38699e-13	1.13191	0.436	0	1.07832e-08		IRF4	6.38699e-13	1.13191	0.436	0	1.07832e-08		H1FX	4.48684e-14	-1.10962	0	0.474	7.57513e-10
	AC096733.2	7.94571e-15	1.12987	0.766	0.253	1.34147e-10		AC096733.2	7.94571e-15	1.12987	0.766	0.253	1.34147e-10		HSD17B12	6.59168e-14	-1.10021	0.021	0.505	1.11287e-09
	PPP3CA	1.53872e-11	1.12803	0.66	0.2	2.59781e-07		PPP3CA	1.53872e-11	1.12803	0.66	0.2	2.59781e-07		TMSB4XP4	1.33042e-11	-1.09734	0.67	0.958	2.24614e-07
	PRRC2C	6.64517e-13	1.12791	0.979	0.811	1.1219e-08		PRRC2C	6.64517e-13	1.12791	0.979	0.811	1.1219e-08		ZNF525	1.63675e-18	-1.09684	0.043	0.663	2.76333e-14
	RNVU1-6	8.17616e-16	1.12489	0.521	0	1.38038e-11		RNVU1-6	8.17616e-16	1.12489	0.521	0	1.38038e-11		SLC25A5	4.34856e-11	-1.09566	0.574	0.916	7.34168e-07
	THOC5	7.69756e-12	1.12397	0.596	0.116	1.29958e-07		THOC5	7.69756e-12	1.12397	0.596	0.116	1.29958e-07		CCDC69	1.61326e-14	-1.09506	0.404	0.863	2.72366e-10
	DOCK4	1.41886e-15	1.12379	0.532	0.011	2.39545e-11		DOCK4	1.41886e-15	1.12379	0.532	0.011	2.39545e-11		MEF2C	3.9119e-14	-1.09484	0.266	0.811	6.60445e-10
	MRPS26	1.73961e-10	1.1187	0.702	0.316	2.93699e-06		MRPS26	1.73961e-10	1.1187	0.702	0.316	2.93699e-06		CYTOR	2.63831e-14	-1.09326	0.021	0.516	4.45426e-10
	MED4	1.84378e-13	1.11814	0.606	0.084	3.11285e-09		MED4	1.84378e-13	1.11814	0.606	0.084	3.11285e-09		CAPNS1	1.10901e-11	-1.09123	0.202	0.674	1.87235e-07
	PTPRU	1.46627e-18	1.11784	0.596	0	2.4755e-14		PTPRU	1.46627e-18	1.11784	0.596	0	2.4755e-14		CD27	7.51183e-11	-1.08848	0.17	0.621	1.26822e-06
	SEL1L	1.11315e-15	1.11736	0.883	0.326	1.87933e-11		SEL1L	1.11315e-15	1.11736	0.883	0.326	1.87933e-11		LCK	2.83875e-18	-1.08836	0	0.589	4.79266e-14
	PPIL4	1.26658e-09	1.11573	0.479	0.095	2.13836e-05		PPIL4	1.26658e-09	1.11573	0.479	0.095	2.13836e-05		IRF8	9.05218e-13	-1.08807	0.053	0.526	1.52828e-08
	RNU6-15P	5.69114e-14	1.11288	0.532	0.032	9.60836e-10		RNU6-15P	5.69114e-14	1.11288	0.532	0.032	9.60836e-10		MTCO3P12	3.09936e-16	-1.08751	0.915	0.989	5.23265e-12
	IRAK1	1.77712e-11	1.11213	0.521	0.074	3.00031e-07		IRAK1	1.77712e-11	1.11213	0.521	0.074	3.00031e-07		PLP2	2.15152e-13	-1.08519	0.074	0.579	3.63242e-09
	ARID1B	7.45029e-12	1.10075	0.872	0.432	1.25783e-07		ARID1B	7.45029e-12	1.10075	0.872	0.432	1.25783e-07		CD99	3.01417e-15	-1.0833	0.011	0.537	5.08882e-11
	NOP58	2.16633e-11	1.09486	0.915	0.684	3.65742e-07		NOP58	2.16633e-11	1.09486	0.915	0.684	3.65742e-07		TPD52	3.31501e-13	-1.07945	0.266	0.811	5.59674e-09
	CD58	9.70072e-13	1.09122	0.606	0.105	1.63777e-08		CD58	9.70072e-13	1.09122	0.606	0.105	1.63777e-08		FADS2	3.45108e-13	-1.07925	0.021	0.484	5.82646e-09
	GAS5	1.55502e-17	1.08945	1	1	2.62533e-13		GAS5	1.55502e-17	1.08945	1	1	2.62533e-13		LRRK1	2.34974e-15	-1.07699	0.096	0.653	3.96706e-11
	AL031733.2	3.77619e-16	1.08778	0.564	0.021	6.37534e-12		AL031733.2	3.77619e-16	1.08778	0.564	0.021	6.37534e-12		INTS6	6.41194e-15	-1.07643	0.394	0.884	1.08253e-10
	RNU6-10P	4.90869e-14	1.08566	0.543	0.042	8.28733e-10		RNU6-10P	4.90869e-14	1.08566	0.543	0.042	8.28733e-10		LAP3	3.00319e-15	-1.07588	0.128	0.695	5.07028e-11
	ACTN4	1.85631e-14	1.08566	0.84	0.389	3.13401e-10		ACTN4	1.85631e-14	1.08566	0.84	0.389	3.13401e-10		ITSN2	1.25008e-11	-1.07025	0.234	0.726	2.11051e-07
	RNU6-11P	2.10241e-13	1.08431	0.532	0.042	3.5495e-09		RNU6-11P	2.10241e-13	1.08431	0.532	0.042	3.5495e-09		WDR19	7.17425e-19	-1.0604	0.202	0.842	1.21123e-14
	BRCA2	8.03408e-12	1.08154	0.66	0.2	1.35639e-07		BRCA2	8.03408e-12	1.08154	0.66	0.2	1.35639e-07		LSM10	3.77188e-15	-1.0595	0	0.505	6.36806e-11
	TTI2	1.91141e-14	1.08136	0.5	0.011	3.22703e-10		TTI2	1.91141e-14	1.08136	0.5	0.011	3.22703e-10		RPL30	5.04344e-16	-1.05626	0.926	1	8.51484e-12
	PARD6B	1.07329e-12	1.07788	0.702	0.263	1.81204e-08		PARD6B	1.07329e-12	1.07788	0.702	0.263	1.81204e-08		ATAD3A	1.36153e-10	-1.05237	0.234	0.695	2.29867e-06
	CBWD3	8.28003e-14	1.07518	0.979	0.8	1.39792e-09		CBWD3	8.28003e-14	1.07518	0.979	0.8	1.39792e-09		CPXM1	1.84509e-16	-1.0515	0.011	0.558	3.11506e-12
	GBE1	5.31096e-14	1.07477	0.468	0	8.96649e-10		GBE1	5.31096e-14	1.07477	0.468	0	8.96649e-10		BLK	2.07874e-16	-1.0515	0.011	0.558	3.50954e-12
	BARD1	1.92302e-14	1.07416	0.5	0.011	3.24663e-10		BARD1	1.92302e-14	1.07416	0.5	0.011	3.24663e-10		AMFR	1.71986e-12	-1.04811	0.521	0.863	2.90364e-08
	TAPT1-AS1	7.54595e-17	1.07353	1	1	1.27398e-12		TAPT1-AS1	7.54595e-17	1.07353	1	1	1.27398e-12		RAC2	1.66426e-07	-1.04784	0.191	0.547	0.00280978
	MPZL1	1.25126e-12	1.0726	0.585	0.095	2.11251e-08		MPZL1	1.25126e-12	1.0726	0.585	0.095	2.11251e-08		MRPS12	2.61514e-12	-1.04762	0.064	0.526	4.41514e-08
	CEP41	4.88111e-11	1.06971	0.755	0.389	8.24078e-07		CEP41	4.88111e-11	1.06971	0.755	0.389	8.24078e-07		DVL3	4.1019e-15	-1.04562	0.149	0.726	6.92524e-11
	AFF3	4.57395e-15	1.06746	0.5	0	7.72219e-11		AFF3	4.57395e-15	1.06746	0.5	0	7.72219e-11		PLEK	2.78735e-15	-1.04423	0.011	0.526	4.70589e-11
	AC004386.1	4.31308e-15	1.06589	0.862	0.432	7.28177e-11		AC004386.1	4.31308e-15	1.06589	0.862	0.432	7.28177e-11		TBC1D22A	2.87205e-15	-1.04423	0.011	0.526	4.84889e-11
	TRIM56	5.03818e-13	1.06377	0.691	0.189	8.50596e-09		TRIM56	5.03818e-13	1.06377	0.691	0.189	8.50596e-09		LPP	8.76118e-11	-1.03873	0.213	0.642	1.47915e-06
	RAG1	1.40567e-12	1.06012	0.426	0	2.37319e-08		RAG1	1.40567e-12	1.06012	0.426	0	2.37319e-08		PLXNB2	1.91389e-17	-1.03747	0	0.568	3.23122e-13
	TRPV3	4.39207e-14	1.05877	0.521	0.032	7.41513e-10		TRPV3	4.39207e-14	1.05877	0.521	0.032	7.41513e-10		LOXL2	1.44571e-14	-1.03536	0.032	0.547	2.44079e-10
	PDS5B	2.64733e-10	1.05511	0.617	0.189	4.46948e-06		PDS5B	2.64733e-10	1.05511	0.617	0.189	4.46948e-06		VAMP8	2.46057e-12	-1.03319	0.255	0.779	4.15417e-08
	LSM14B	1.06948e-10	1.05449	0.617	0.179	1.80561e-06		LSM14B	1.06948e-10	1.05449	0.617	0.179	1.80561e-06		TMEM147	1.77945e-09	-1.03033	0.128	0.526	3.00424e-05
	IGLV1-44	5.81072e-17	1.05274	0.553	0	9.81024e-13		IGLV1-44	5.81072e-17	1.05274	0.553	0	9.81024e-13		RASA3	1.82477e-14	-1.03006	0	0.484	3.08075e-10
	USP49	9.44917e-14	1.04712	0.638	0.116	1.5953e-09		USP49	9.44917e-14	1.04712	0.638	0.116	1.5953e-09		BOLA2B	8.37167e-11	-1.02811	0.734	0.979	1.41339e-06
	HLA-C	8.99974e-11	1.04684	0.585	0.147	1.51943e-06		HLA-C	8.99974e-11	1.04684	0.585	0.147	1.51943e-06		NDUFB2	6.60116e-14	-1.02639	0.915	0.989	1.11447e-09
	MAD1L1	4.3124e-13	1.04629	0.628	0.126	7.28063e-09		MAD1L1	4.3124e-13	1.04629	0.628	0.126	7.28063e-09		RPL36AL	5.23614e-13	-1.02426	0.904	1	8.84017e-09
	REV3L	3.43917e-09	1.04629	0.585	0.211	5.80636e-05		REV3L	3.43917e-09	1.04629	0.585	0.211	5.80636e-05		PHB2	4.52937e-10	-1.02393	0.649	0.905	7.64693e-06
	NLRC5	2.61953e-12	1.04328	0.521	0.063	4.42255e-08		NLRC5	2.61953e-12	1.04328	0.521	0.063	4.42255e-08		HSPB11	2.44622e-11	-1.01654	0.234	0.726	4.12996e-07
	MBD3	1.34255e-12	1.04155	0.798	0.347	2.26663e-08		MBD3	1.34255e-12	1.04155	0.798	0.347	2.26663e-08		MAP2K2	1.4548e-11	-1.01388	0.33	0.779	2.45614e-07
	SYNE3	1.01254e-10	1.04103	0.585	0.158	1.70948e-06		SYNE3	1.01254e-10	1.04103	0.585	0.158	1.70948e-06		RPUSD1	5.70521e-13	-1.01302	0.043	0.526	9.63211e-09
	HNRNPU	2.31736e-12	1.03403	0.979	0.905	3.9124e-08		HNRNPU	2.31736e-12	1.03403	0.979	0.905	3.9124e-08		SYNGR2	1.28572e-14	-1.01221	0.277	0.811	2.17068e-10
	AD000090.1	5.01022e-15	1.03391	1	0.979	8.45876e-11		AD000090.1	5.01022e-15	1.03391	1	0.979	8.45876e-11		RPL7P47	1.609e-12	-1.0117	0.415	0.811	2.71647e-08
	HMGB1	1.05383e-14	1.0329	1	0.853	1.77918e-10		HMGB1	1.05383e-14	1.0329	1	0.853	1.77918e-10		CYBA	8.32774e-15	-1.00995	0.777	0.979	1.40597e-10
	E2F1	4.66135e-12	1.03261	0.66	0.189	7.86976e-08		E2F1	4.66135e-12	1.03261	0.66	0.189	7.86976e-08		BLOC1S1	8.70826e-10	-1.00782	0.234	0.653	1.47021e-05
	TRIB3	2.26074e-11	1.02232	0.5	0.063	3.81681e-07		TRIB3	2.26074e-11	1.02232	0.5	0.063	3.81681e-07		NBEAL2	8.33578e-14	-1.00621	0.053	0.558	1.40733e-09
	RAB11FIP5	5.59529e-19	1.01527	0.606	0	9.44654e-15		RAB11FIP5	5.59529e-19	1.01527	0.606	0	9.44654e-15		SIAH2	2.34527e-15	-1.00463	0.085	0.653	3.95952e-11
	IFT57	9.41036e-13	1.01527	0.468	0.021	1.58875e-08		IFT57	9.41036e-13	1.01527	0.468	0.021	1.58875e-08		GPX4	1.32042e-14	-1.00222	0.138	0.726	2.22926e-10
	PRPF38B	3.3527e-11	1.01527	0.702	0.263	5.66036e-07		PRPF38B	3.3527e-11	1.01527	0.702	0.263	5.66036e-07		RAP1A	4.87739e-09	-1.00128	0.202	0.611	8.2345e-05
	TMSB10	1.04788e-17	1.01242	1	1	1.76914e-13		TMSB10	1.04788e-17	1.01242	1	1	1.76914e-13		MIR4435-2HG	4.92674e-13	-1	0	0.442	8.31782e-09
	NUCB2	7.68205e-12	1.00939	0.67	0.2	1.29696e-07		NUCB2	7.68205e-12	1.00939	0.67	0.2	1.29696e-07		HLTF	7.16567e-12	-0.999684	0.011	0.432	1.20978e-07
	RPP30	5.13648e-15	1.00811	0.574	0.042	8.67192e-11		RPP30	5.13648e-15	1.00811	0.574	0.042	8.67192e-11		FTLP2	9.62398e-11	-0.995704	0.245	0.684	1.62482e-06
	KNG1	1.84995e-18	1.00781	0.617	0.011	3.12326e-14		KNG1	1.84995e-18	1.00781	0.617	0.011	3.12326e-14		RPL15P3	2.84414e-12	-0.995328	0.872	0.989	4.80176e-08
	7SK.1	6.69003e-14	1.00221	0.66	0.126	1.12948e-09		7SK.1	6.69003e-14	1.00221	0.66	0.126	1.12948e-09		SRP14	9.00447e-10	-0.994581	0.734	0.958	1.52023e-05
	KIF15	3.60781e-13	1.00146	0.574	0.074	6.09106e-09		KIF15	3.60781e-13	1.00146	0.574	0.074	6.09106e-09		RPS18P12	2.33277e-14	-0.993584	0.809	0.968	3.93842e-10
	U1.3	1.0286e-13	1.00016	0.479	0.011	1.73659e-09		U1.3	1.0286e-13	1.00016	0.479	0.011	1.73659e-09		RPL7P56	1.06367e-12	-0.992907	0.691	0.937	1.7958e-08
	NMI	1.41064e-12	1	0.426	0	2.38158e-08		NMI	1.41064e-12	1	0.426	0	2.38158e-08		ENO2	4.87291e-13	-0.992387	0	0.442	8.22693e-09
	HIST1H2BB	4.41899e-15	0.992306	0.5	0	7.46058e-11		HIST1H2BB	4.41899e-15	0.992306	0.5	0	7.46058e-11		TUBA4A	2.53539e-13	-0.991587	0.096	0.6	4.28049e-09
	CDK5RAP2	6.3827e-15	0.991019	0.681	0.116	1.07759e-10		CDK5RAP2	6.3827e-15	0.991019	0.681	0.116	1.07759e-10		MAPK1IP1L	5.50226e-08	-0.990229	0.266	0.632	0.000928947
	ZNF487	4.52811e-10	0.989641	0.734	0.358	7.6448e-06		ZNF487	4.52811e-10	0.989641	0.734	0.358	7.6448e-06		LMAN1	4.35968e-07	-0.989913	0.255	0.6	0.00736044
	PTGES3	5.00258e-13	0.988795	0.968	0.947	8.44585e-09		PTGES3	5.00258e-13	0.988795	0.968	0.947	8.44585e-09		NDUFA4	3.42868e-11	-0.988757	0.915	1	5.78865e-07
	PSMA4	7.26549e-11	0.985972	0.83	0.484	1.22663e-06		PSMA4	7.26549e-11	0.985972	0.83	0.484	1.22663e-06		ATP6V0B	4.69987e-12	-0.988164	0.543	0.958	7.9348e-08
	CAMSAP3	2.76213e-15	0.985823	0.564	0.032	4.66331e-11		CAMSAP3	2.76213e-15	0.985823	0.564	0.032	4.66331e-11		RPL7P24	6.52909e-13	-0.987505	0.66	0.958	1.10231e-08
	CCDC50	3.08678e-12	0.98457	0.415	0	5.21141e-08		CCDC50	3.08678e-12	0.98457	0.415	0	5.21141e-08		SUCLG1	5.71175e-09	-0.984733	0.117	0.495	9.64314e-05
	BAHCC1	1.94595e-14	0.980501	0.617	0.095	3.28535e-10		BAHCC1	1.94595e-14	0.980501	0.617	0.095	3.28535e-10		NDUFAB1	6.1951e-09	-0.984733	0.638	0.895	0.000104592
	C12orf65	4.87767e-14	0.979466	0.574	0.063	8.23497e-10		C12orf65	4.87767e-14	0.979466	0.574	0.063	8.23497e-10		MCCD1	3.07838e-18	-0.984733	0	0.589	5.19722e-14
	GRIA1	3.45309e-08	0.979422	0.766	0.442	0.000582986		GRIA1	3.45309e-08	0.979422	0.766	0.442	0.000582986		SKAP2	6.53898e-10	-0.984733	0.128	0.547	1.10398e-05
	MCM3	3.09361e-10	0.978741	0.872	0.684	5.22294e-06		MCM3	3.09361e-10	0.978741	0.872	0.684	5.22294e-06		DANCR	1.52427e-10	-0.984733	0.543	0.863	2.57342e-06
	MIS18BP1	3.49199e-07	0.977047	0.638	0.316	0.00589553		MIS18BP1	3.49199e-07	0.977047	0.638	0.316	0.00589553		OST4	9.31712e-11	-0.979258	0.617	0.926	1.57301e-06
	POMP	7.40738e-11	0.974022	0.989	0.916	1.25059e-06		POMP	7.40738e-11	0.974022	0.989	0.916	1.25059e-06		MYL12B	8.7678e-10	-0.979216	0.213	0.642	1.48027e-05
	RIF1	1.70929e-08	0.972956	0.755	0.537	0.00028858		RIF1	1.70929e-08	0.972956	0.755	0.537	0.00028858		PTPN18	2.95556e-11	-0.979042	0.223	0.674	4.98987e-07
	RPS12P23	2.49621e-10	0.971893	0.915	0.789	4.21436e-06		RPS12P23	2.49621e-10	0.971893	0.915	0.789	4.21436e-06		CCDC28B	1.21239e-12	-0.977573	0.053	0.526	2.04688e-08
	ZNF418	3.41126e-15	0.969463	0.521	0.011	5.75922e-11		ZNF418	3.41126e-15	0.969463	0.521	0.011	5.75922e-11		MT-ND6	2.19915e-14	-0.977404	0.734	0.979	3.71283e-10
	SUSD3	6.185e-11	0.969463	0.394	0.011	1.04421e-06		SUSD3	6.185e-11	0.969463	0.394	0.011	1.04421e-06		SLC35E2B	1.21292e-13	-0.973845	0.234	0.768	2.04778e-09
	N4BP2L1	1.37391e-12	0.968973	0.426	0	2.31957e-08		N4BP2L1	1.37391e-12	0.968973	0.426	0	2.31957e-08		TNFRSF13C	6.14509e-11	-0.972859	0.234	0.674	1.03748e-06
	ANKRD11	8.16551e-10	0.968807	0.723	0.347	1.37858e-05		ANKRD11	8.16551e-10	0.968807	0.723	0.347	1.37858e-05		TXNIP	2.52846e-12	-0.971058	0.085	0.568	4.26881e-08
	MAP7D3	1.49902e-09	0.968617	0.532	0.147	2.53079e-05		MAP7D3	1.49902e-09	0.968617	0.532	0.147	2.53079e-05		NDUFB10	2.13273e-08	-0.967455	0.574	0.874	0.000360069
	NNT-AS1	1.68523e-08	0.964641	0.532	0.158	0.000284517		NNT-AS1	1.68523e-08	0.964641	0.532	0.158	0.000284517		RPL7	2.49302e-22	-0.967325	1	1	4.20897e-18
	HIST1H3G	5.99082e-12	0.963736	0.543	0.074	1.01143e-07		HIST1H3G	5.99082e-12	0.963736	0.543	0.074	1.01143e-07		AC133134.1	1.82151e-14	-0.963932	0.904	1	3.07525e-10
	CEP128	1.22721e-10	0.96322	0.617	0.179	2.07189e-06		CEP128	1.22721e-10	0.96322	0.617	0.179	2.07189e-06		SNRNP25	1.02416e-08	-0.963824	0.277	0.653	0.000172909
	FUS	1.06374e-08	0.958831	0.947	0.874	0.000179592		FUS	1.06374e-08	0.958831	0.947	0.874	0.000179592		RPL7P1	1.02769e-14	-0.963038	0.691	0.979	1.73505e-10
	ASXL1	1.16183e-08	0.958683	0.755	0.411	0.000196152		ASXL1	1.16183e-08	0.958683	0.755	0.411	0.000196152		NDUFA6	9.56997e-09	-0.962191	0.213	0.6	0.00016157
	KIAA1109	3.08882e-08	0.958683	0.436	0.095	0.000521486		KIAA1109	3.08882e-08	0.958683	0.436	0.095	0.000521486		NDUFC1	2.13289e-06	-0.960602	0.532	0.789	0.0360097
	ZRANB2	2.08438e-06	0.957164	0.777	0.516	0.0351906		ZRANB2	2.08438e-06	0.957164	0.777	0.516	0.0351906		PTPRC	7.93833e-11	-0.960011	0.521	0.874	1.34023e-06
	FKBP15	9.41301e-16	0.956591	0.83	0.242	1.5892e-11		FKBP15	9.41301e-16	0.956591	0.83	0.242	1.5892e-11		ESD	5.55182e-10	-0.958924	0.181	0.611	9.37314e-06
	PTAR1	2.66987e-09	0.955888	0.617	0.232	4.50753e-05		PTAR1	2.66987e-09	0.955888	0.617	0.232	4.50753e-05		PAG1	4.76976e-10	-0.95862	0.564	0.863	8.05279e-06
	NEXN	2.16977e-13	0.955766	0.5	0.021	3.66321e-09		NEXN	2.16977e-13	0.955766	0.5	0.021	3.66321e-09		YBX3	1.81674e-11	-0.958502	0.128	0.6	3.06721e-07
	ASNSD1	6.96936e-13	0.954725	0.766	0.305	1.17664e-08		ASNSD1	6.96936e-13	0.954725	0.766	0.305	1.17664e-08		FKBP2	2.68562e-12	-0.956935	0.234	0.747	4.53413e-08
	LINC00494	2.25037e-14	0.953206	0.479	0	3.7993e-10		LINC00494	2.25037e-14	0.953206	0.479	0	3.7993e-10		CCDC144B	4.40907e-16	-0.955289	0.053	0.611	7.44382e-12
	ANP32E	5.82132e-08	0.95045	0.819	0.611	0.000982813		ANP32E	5.82132e-08	0.95045	0.819	0.611	0.000982813		CACNB4	9.23669e-18	-0.954986	0.021	0.621	1.55943e-13
	HIST1H2AG	7.4142e-12	0.950172	0.489	0.042	1.25174e-07		HIST1H2AG	7.4142e-12	0.950172	0.489	0.042	1.25174e-07		METTL12	5.99441e-09	-0.953482	0.585	0.884	0.000101204
	HS3ST1	7.18228e-12	0.947522	0.936	0.663	1.21258e-07		HS3ST1	7.18228e-12	0.947522	0.936	0.663	1.21258e-07		NCF1C	1.91591e-11	-0.949629	0.074	0.526	3.23464e-07
	HK2	4.32314e-15	0.94688	0.628	0.074	7.29876e-11		HK2	4.32314e-15	0.94688	0.628	0.074	7.29876e-11		GLE1	3.64053e-14	-0.946259	0.011	0.495	6.14631e-10
	AC138649.1	1.9275e-14	0.946004	0.5	0.011	3.2542e-10		AC138649.1	1.9275e-14	0.946004	0.5	0.011	3.2542e-10		GOLGA8B	2.43421e-11	-0.946259	0.372	0.821	4.10967e-07
	AP000345.2	1.15574e-13	0.945257	0.457	0	1.95123e-09		AP000345.2	1.15574e-13	0.945257	0.457	0	1.95123e-09		KLK15	4.50761e-17	-0.945844	0	0.558	7.6102e-13
	ZNF638	6.01491e-14	0.945058	0.915	0.568	1.0155e-09		ZNF638	6.01491e-14	0.945058	0.915	0.568	1.0155e-09		NRAS	1.01458e-10	-0.945844	0	0.368	1.71292e-06
	HELLPAR	5.65129e-12	0.943713	0.713	0.242	9.54107e-08		HELLPAR	5.65129e-12	0.943713	0.713	0.242	9.54107e-08		FO393411.1	6.35974e-16	-0.945664	0.968	1	1.07372e-11
	CBWD1	2.16925e-07	0.942203	0.862	0.737	0.00366235		CBWD1	2.16925e-07	0.942203	0.862	0.737	0.00366235		HERPUD1	7.29002e-08	-0.945359	0.234	0.6	0.00123077
	CHD2	4.43933e-14	0.941266	0.553	0.053	7.49491e-10		CHD2	4.43933e-14	0.941266	0.553	0.053	7.49491e-10		HMCES	2.98277e-11	-0.945205	0.106	0.558	5.03581e-07
	SUB1	7.32066e-08	0.940789	0.702	0.347	0.00123595		SUB1	7.32066e-08	0.940789	0.702	0.347	0.00123595		AL596275.1	7.59436e-13	-0.9442	0.862	1	1.28216e-08
	BUB1	5.01058e-10	0.939471	0.617	0.179	8.45936e-06		BUB1	5.01058e-10	0.939471	0.617	0.179	8.45936e-06		TSEN54	4.06138e-10	-0.943706	0.106	0.526	6.85682e-06
	MTHFD1L	6.06953e-07	0.938854	0.532	0.2	0.0102472		MTHFD1L	6.06953e-07	0.938854	0.532	0.2	0.0102472		RPS20	3.95851e-17	-0.941703	1	1	6.68315e-13
	NUB1	4.78443e-10	0.938398	0.489	0.074	8.07755e-06		NUB1	4.78443e-10	0.938398	0.489	0.074	8.07755e-06		PAK2	1.7544e-09	-0.941665	0.309	0.705	2.96196e-05
	AL449403.1	3.09352e-16	0.935298	0.638	0.074	5.22278e-12		AL449403.1	3.09352e-16	0.935298	0.638	0.074	5.22278e-12		RGS10	1.4747e-08	-0.940143	0.149	0.526	0.000248974
	MARCKS	6.44464e-13	0.929227	0.436	0	1.08805e-08		MARCKS	6.44464e-13	0.929227	0.436	0	1.08805e-08		RPS20P2	6.22667e-13	-0.940044	0.872	0.989	1.05125e-08
	AC004069.1	4.59574e-09	0.929227	0.798	0.505	7.75899e-05		AC004069.1	4.59574e-09	0.929227	0.798	0.505	7.75899e-05		TSPAN33	4.80967e-13	-0.937939	0	0.442	8.12016e-09
	ABRAXAS2	5.18386e-12	0.923149	0.447	0.021	8.75192e-08		ABRAXAS2	5.18386e-12	0.923149	0.447	0.021	8.75192e-08		ABR	7.68679e-10	-0.936753	0.096	0.505	1.29776e-05
	AL021877.2	4.49031e-14	0.922157	0.489	0.011	7.58099e-10		AL021877.2	4.49031e-14	0.922157	0.489	0.011	7.58099e-10		AC008038.1	1.27658e-14	-0.935745	0.968	1	2.15524e-10
	TBC1D24	9.26795e-14	0.922157	0.596	0.084	1.56471e-09		TBC1D24	9.26795e-14	0.922157	0.596	0.084	1.56471e-09		NEK6	1.16989e-10	-0.935345	0.106	0.526	1.97513e-06
	ATF4	1.00769e-06	0.921802	0.862	0.8	0.0170129		ATF4	1.00769e-06	0.921802	0.862	0.8	0.0170129		WASH6P	2.3474e-09	-0.934693	0.234	0.663	3.96311e-05
	DTYMK	2.00498e-08	0.918242	0.574	0.2	0.0003385		DTYMK	2.00498e-08	0.918242	0.574	0.2	0.0003385		AL162430.1	6.16907e-11	-0.934243	0.532	0.863	1.04152e-06
	EIF2B5	1.43668e-09	0.91797	0.553	0.147	2.42555e-05		EIF2B5	1.43668e-09	0.91797	0.553	0.147	2.42555e-05		EIF3K	2.7295e-10	-0.933334	0.5	0.853	4.60822e-06
	ARL17B	1.11092e-14	0.916703	0.606	0.074	1.87556e-10		ARL17B	1.11092e-14	0.916703	0.606	0.074	1.87556e-10		MTND1P23	1.80882e-13	-0.932936	0.989	1	3.05383e-09
	GRAMD4	6.14066e-11	0.913017	0.372	0	1.03673e-06		GRAMD4	6.14066e-11	0.913017	0.372	0	1.03673e-06		HLA-DPA1	9.03118e-08	-0.932665	0.702	0.905	0.00152473
	FP671120.4	1.88209e-20	0.912748	1	1	3.17753e-16		FP671120.4	1.88209e-20	0.912748	1	1	3.17753e-16		AC146507.1	5.11361e-11	-0.932266	0.745	0.968	8.63332e-07
	AC099336.2	1.581e-07	0.907963	0.883	0.821	0.0026692		AC099336.2	1.581e-07	0.907963	0.883	0.821	0.0026692		TLR10	2.58348e-14	-0.931152	0.011	0.505	4.36169e-10
	AL033543.1	1.90044e-08	0.907626	0.755	0.495	0.000320851		AL033543.1	1.90044e-08	0.907626	0.755	0.495	0.000320851		ATP6V0D1	8.43842e-14	-0.930577	0.011	0.484	1.42466e-09
	HLA-F	2.90251e-11	0.906038	0.404	0.011	4.90031e-07		HLA-F	2.90251e-11	0.906038	0.404	0.011	4.90031e-07		MT-TD	1.38747e-09	-0.929767	0.574	0.874	2.34247e-05
	CENPC	4.5642e-10	0.905084	0.457	0.063	7.70575e-06		CENPC	4.5642e-10	0.905084	0.457	0.063	7.70575e-06		ISG15	8.35812e-14	-0.928639	0.128	0.663	1.4111e-09
	RPS21	1.27596e-22	0.902457	1	1	2.15421e-18		RPS21	1.27596e-22	0.902457	1	1	2.15421e-18		RNH1	1.77458e-09	-0.925571	0.128	0.526	2.99602e-05
	HIST1H1D	5.12767e-11	0.902173	0.681	0.211	8.65704e-07		HIST1H1D	5.12767e-11	0.902173	0.681	0.211	8.65704e-07		MRPL20	1.75143e-10	-0.924862	0.17	0.621	2.95694e-06
	RNU6-18P	2.46454e-09	0.90161	0.383	0.032	4.16088e-05		RNU6-18P	2.46454e-09	0.90161	0.383	0.032	4.16088e-05		RPL21P88	6.23674e-16	-0.924612	0.043	0.589	1.05295e-11
	FP236383.3	9.16868e-24	0.901075	1	1	1.54795e-19		FP236383.3	9.16868e-24	0.901075	1	1	1.54795e-19		MT-ND1	3.87518e-18	-0.921297	1	1	6.54247e-14
	WIPF3	1.40219e-12	0.900707	0.755	0.263	2.36731e-08		WIPF3	1.40219e-12	0.900707	0.755	0.263	2.36731e-08		FAM111B	1.93191e-07	-0.917046	0.202	0.547	0.00326165
	SENP7	1.84156e-10	0.898825	1	0.979	3.10911e-06		SENP7	1.84156e-10	0.898825	1	0.979	3.10911e-06		RPS2P5	3.59971e-11	-0.916829	0.479	0.842	6.0774e-07
	MEF2A	9.26338e-08	0.897697	0.511	0.168	0.00156394		MEF2A	9.26338e-08	0.897697	0.511	0.168	0.00156394		CCDC88B	3.19298e-09	-0.915471	0.245	0.663	5.39072e-05
	LRCH2	4.40039e-15	0.896622	0.5	0	7.42918e-11		LRCH2	4.40039e-15	0.896622	0.5	0	7.42918e-11		RNASET2	6.83943e-10	-0.915128	0.234	0.684	1.1547e-05
	CDCA7	1.4204e-07	0.894733	0.606	0.253	0.00239807		CDCA7	1.4204e-07	0.894733	0.606	0.253	0.00239807		POLR2C	1.9006e-09	-0.914724	0.011	0.347	3.20878e-05
	UFC1	1.24379e-07	0.89396	0.649	0.274	0.00209989		UFC1	1.24379e-07	0.89396	0.649	0.274	0.00209989		PSMD8	1.68843e-09	-0.914572	0.33	0.716	2.85058e-05
	INO80D	1.65143e-09	0.893705	0.404	0.042	2.78811e-05		INO80D	1.65143e-09	0.893705	0.404	0.042	2.78811e-05		PRKG1-AS1	3.72521e-17	-0.91396	0	0.558	6.28928e-13
	BRD7	3.20162e-12	0.893426	0.755	0.295	5.4053e-08		BRD7	3.20162e-12	0.893426	0.755	0.295	5.4053e-08		LY9	7.50747e-15	-0.91396	0	0.495	1.26749e-10
	BAZ2B	4.11045e-11	0.892119	0.585	0.137	6.93967e-07		BAZ2B	4.11045e-11	0.892119	0.585	0.137	6.93967e-07		SLC25A4	1.02489e-10	-0.912747	0.096	0.537	1.73032e-06
	SKA2	1.51215e-08	0.889736	0.532	0.147	0.000255296		SKA2	1.51215e-08	0.889736	0.532	0.147	0.000255296		TOMM7	3.55821e-08	-0.911537	0.734	0.947	0.000600733
	ATAD5	1.59174e-07	0.888734	0.606	0.284	0.00268733		ATAD5	1.59174e-07	0.888734	0.606	0.284	0.00268733		ALDH5A1	4.13533e-11	-0.91136	0.181	0.653	6.98167e-07
	RAB11A	1.58254e-11	0.887259	0.777	0.358	2.67181e-07		RAB11A	1.58254e-11	0.887259	0.777	0.358	2.67181e-07		C12orf75	3.75506e-08	-0.908679	0.415	0.779	0.000633968
	SIKE1	4.43499e-09	0.885206	0.532	0.137	7.48759e-05		SIKE1	4.43499e-09	0.885206	0.532	0.137	7.48759e-05		ERLEC1	1.13656e-11	-0.90843	0.447	0.842	1.91885e-07
	ZNF266	8.50791e-14	0.884683	0.564	0.053	1.43639e-09		ZNF266	8.50791e-14	0.884683	0.564	0.053	1.43639e-09		RPLP0P6	5.74937e-11	-0.90832	0.67	0.947	9.70665e-07
	TNFAIP3	2.51266e-14	0.884373	0.532	0.032	4.24212e-10		TNFAIP3	2.51266e-14	0.884373	0.532	0.032	4.24212e-10		DAD1	1.00602e-07	-0.907825	0.489	0.779	0.00169846
	HIST1H2BC	1.08507e-09	0.883707	0.521	0.116	1.83193e-05		HIST1H2BC	1.08507e-09	0.883707	0.521	0.116	1.83193e-05		SLC39A14	9.3836e-10	-0.906731	0.011	0.358	1.58423e-05
	CSE1L	3.26279e-07	0.88367	0.777	0.505	0.00550856		CSE1L	3.26279e-07	0.88367	0.777	0.505	0.00550856		STK38L	4.29672e-11	-0.906021	0.043	0.463	7.25414e-07
	FHIT	1.20226e-12	0.881515	0.447	0.011	2.02977e-08		FHIT	1.20226e-12	0.881515	0.447	0.011	2.02977e-08		DNAJC15	3.05788e-08	-0.905878	0.245	0.642	0.000516261
	POLR1B	1.12668e-12	0.879205	0.915	0.653	1.90218e-08		POLR1B	1.12668e-12	0.879205	0.915	0.653	1.90218e-08		ANKRD13A	7.89187e-08	-0.905507	0.266	0.642	0.00133238
	GPM6A	7.63278e-12	0.878887	0.989	0.979	1.28864e-07		GPM6A	7.63278e-12	0.878887	0.989	0.979	1.28864e-07		PTDSS1	1.35215e-07	-0.905507	0.245	0.611	0.00228284
	STAG2	2.76668e-09	0.878765	0.883	0.695	4.67099e-05		STAG2	2.76668e-09	0.878765	0.883	0.695	4.67099e-05		RPL7P44	1.35182e-11	-0.904711	0.309	0.758	2.28228e-07
	AKAP9	3.71626e-07	0.87845	0.83	0.653	0.00627415		AKAP9	3.71626e-07	0.87845	0.83	0.653	0.00627415		AC097523.1	2.16495e-08	-0.90468	0.457	0.789	0.000365508
	HMGN3	3.761e-07	0.874091	0.489	0.158	0.0063497		HMGN3	3.761e-07	0.874091	0.489	0.158	0.0063497		TIMM8B	1.32959e-08	-0.901859	0.511	0.821	0.000224475
	SHOX	2.76152e-11	0.873794	0.957	0.863	4.66227e-07		SHOX	2.76152e-11	0.873794	0.957	0.863	4.66227e-07		STX10	7.37093e-12	-0.899617	0.011	0.432	1.24443e-07
	ABLIM2	1.27617e-09	0.873248	0.351	0.011	2.15457e-05		ABLIM2	1.27617e-09	0.873248	0.351	0.011	2.15457e-05		HMGA1	1.00366e-13	-0.895395	0.883	1	1.69447e-09
	PTPRE	8.68201e-13	0.871256	0.511	0.042	1.46578e-08		PTPRE	8.68201e-13	0.871256	0.511	0.042	1.46578e-08		RPL23	5.58026e-19	-0.894875	1	1	9.42115e-15
	NCALD	4.80399e-15	0.871256	1	0.989	8.11057e-11		NCALD	4.80399e-15	0.871256	1	0.989	8.11057e-11		RPL7P9	2.21945e-11	-0.894764	0.755	0.979	3.74709e-07
	RAPGEF1	3.62205e-07	0.871191	0.553	0.232	0.0061151		RAPGEF1	3.62205e-07	0.871191	0.553	0.232	0.0061151		RPL29	3.8776e-13	-0.894186	0.957	1	6.54655e-09
	NFYA	1.40954e-06	0.868642	0.489	0.179	0.0237972		NFYA	1.40954e-06	0.868642	0.489	0.179	0.0237972		ATP5J	4.10679e-12	-0.893008	0.936	1	6.93349e-08
	TMEM131L	1.00632e-09	0.867168	0.606	0.168	1.69898e-05		TMEM131L	1.00632e-09	0.867168	0.606	0.168	1.69898e-05		PABPC1	7.58307e-19	-0.890373	0.989	1	1.28025e-14
	RNU6-37P	4.89488e-12	0.866565	0.447	0.021	8.26403e-08		RNU6-37P	4.89488e-12	0.866565	0.447	0.021	8.26403e-08		HAUS1	8.08224e-09	-0.889156	0.181	0.568	0.000136452
	SLC35E3	1.5981e-11	0.866257	0.574	0.126	2.69808e-07		SLC35E3	1.5981e-11	0.866257	0.574	0.126	2.69808e-07		EIF5A	2.51273e-08	-0.885198	0.681	0.905	0.000424224
	HMGB1P10	1.62322e-08	0.866211	0.745	0.4	0.000274049		HMGB1P10	1.62322e-08	0.866211	0.745	0.4	0.000274049		ZNF808	8.37196e-16	-0.883587	0.021	0.558	1.41344e-11
	REPS1	1.28436e-11	0.864707	0.553	0.084	2.16839e-07		REPS1	1.28436e-11	0.864707	0.553	0.084	2.16839e-07		PEG10	4.86397e-12	-0.881356	0	0.411	8.21184e-08
	AEBP1	1.32331e-12	0.863264	0.426	0	2.23415e-08		AEBP1	1.32331e-12	0.863264	0.426	0	2.23415e-08		TIMM8BP2	1.41024e-09	-0.88071	0.117	0.537	2.38091e-05
	UBR2	6.64233e-10	0.861792	0.5	0.095	1.12142e-05		UBR2	6.64233e-10	0.861792	0.5	0.095	1.12142e-05		EIF4EBP1	1.86188e-10	-0.880036	0.489	0.874	3.14342e-06
	SYDE2	1.17595e-11	0.86102	0.777	0.379	1.98536e-07		SYDE2	1.17595e-11	0.86102	0.777	0.379	1.98536e-07		LAMTOR5	1.45163e-08	-0.87732	0.574	0.895	0.000245079
	MACC1	3.17586e-11	0.855564	0.83	0.495	5.36181e-07		MACC1	3.17586e-11	0.855564	0.83	0.495	5.36181e-07		MDH1	1.08303e-09	-0.876877	0.128	0.547	1.82848e-05
	ADAM32	5.96556e-11	0.854802	0.372	0	1.00717e-06		ADAM32	5.96556e-11	0.854802	0.372	0	1.00717e-06		ZPR1	1.1193e-06	-0.875799	0.138	0.453	0.0188972
	GTF3C6	1.52429e-08	0.852885	0.734	0.316	0.000257346		GTF3C6	1.52429e-08	0.852885	0.734	0.316	0.000257346		USF2	1.40627e-10	-0.875386	0.245	0.705	2.3742e-06
	USP8	5.60979e-10	0.850342	0.809	0.495	9.471e-06		USP8	5.60979e-10	0.850342	0.809	0.495	9.471e-06		ALDOA	1.06986e-11	-0.874616	0.862	1	1.80625e-07
	SCN3A	2.46017e-11	0.849982	0.426	0.021	4.15351e-07		SCN3A	2.46017e-11	0.849982	0.426	0.021	4.15351e-07		ADAM15	4.30204e-13	-0.874309	0.011	0.463	7.26313e-09
	PA2G4P6	9.95588e-07	0.84953	0.574	0.263	0.0168085		PA2G4P6	9.95588e-07	0.84953	0.574	0.263	0.0168085		Z97353.1	3.82757e-09	-0.872259	0.213	0.6	6.46208e-05
	IFRD1	9.74562e-08	0.848617	0.468	0.137	0.00164535		IFRD1	9.74562e-08	0.848617	0.468	0.137	0.00164535		SLIRP	1.33568e-10	-0.871824	0.915	0.989	2.25504e-06
	AC008481.1	2.30133e-09	0.848513	0.734	0.337	3.88534e-05		AC008481.1	2.30133e-09	0.848513	0.734	0.337	3.88534e-05		RPS2	2.17459e-20	-0.870752	1	1	3.67135e-16
	FAM126A	7.12178e-12	0.848247	0.989	0.747	1.20237e-07		FAM126A	7.12178e-12	0.848247	0.989	0.747	1.20237e-07		MRPL27	5.3767e-10	-0.869256	0.106	0.526	9.07748e-06
	EIF2S2P3	1.21453e-06	0.84739	0.564	0.242	0.020505		EIF2S2P3	1.21453e-06	0.84739	0.564	0.242	0.020505		ALOX5	1.5314e-09	-0.868636	0.032	0.389	2.58547e-05
	CDCA5	9.02857e-07	0.844648	0.585	0.274	0.0152429		CDCA5	9.02857e-07	0.844648	0.585	0.274	0.0152429		GPX1	9.31213e-07	-0.868409	0.309	0.632	0.0157217
	ZNF608	3.05301e-13	0.843655	0.511	0.032	5.15439e-09		ZNF608	3.05301e-13	0.843655	0.511	0.032	5.15439e-09		COX14	9.3989e-08	-0.868219	0.16	0.516	0.00158682
	DDX27	1.3572e-06	0.8435	0.638	0.337	0.0229135		DDX27	1.3572e-06	0.8435	0.638	0.337	0.0229135		MRPS27	1.97511e-06	-0.86527	0.383	0.705	0.0333457
	TATDN3	1.06999e-08	0.841619	0.34	0.021	0.000180646		TATDN3	1.06999e-08	0.841619	0.34	0.021	0.000180646		NACA3P	5.99818e-08	-0.864994	0.17	0.516	0.00101267
	SOX11	2.62942e-10	0.840937	0.915	0.842	4.43924e-06		SOX11	2.62942e-10	0.840937	0.915	0.842	4.43924e-06		KIAA0368	1.32141e-09	-0.863641	0.191	0.611	2.23094e-05
	KIF20B	8.90199e-08	0.840937	0.574	0.2	0.00150292		KIF20B	8.90199e-08	0.840937	0.574	0.2	0.00150292		EIF4B	1.09663e-08	-0.863427	0.585	0.884	0.000185144
	IMPDH1	5.96129e-07	0.839236	0.628	0.326	0.0100645		IMPDH1	5.96129e-07	0.839236	0.628	0.326	0.0100645		PPP2R5C	3.55952e-07	-0.86327	0.351	0.716	0.00600954
	RFC3	8.4958e-11	0.838944	0.5	0.074	1.43435e-06		RFC3	8.4958e-11	0.838944	0.5	0.074	1.43435e-06		SOD1	1.72295e-09	-0.863253	0.723	0.937	2.90886e-05
	PPDPF	3.01469e-08	0.831712	0.511	0.147	0.00050897		PPDPF	3.01469e-08	0.831712	0.511	0.147	0.00050897		MT-ND3	4.02527e-11	-0.861981	0.968	1	6.79587e-07
	GSS	1.12357e-08	0.831184	0.319	0.011	0.000189693		GSS	1.12357e-08	0.831184	0.319	0.011	0.000189693		PBDC1	5.22126e-10	-0.861876	0.032	0.411	8.81506e-06
	CREB5	1.32221e-12	0.829777	0.989	0.884	2.23228e-08		CREB5	1.32221e-12	0.829777	0.989	0.884	2.23228e-08		SNX22	3.70366e-09	-0.861462	0.181	0.579	6.2529e-05
	GAB1	9.40781e-15	0.829115	0.489	0	1.58832e-10		GAB1	9.40781e-15	0.829115	0.489	0	1.58832e-10		ZFAND6	1.79292e-10	-0.859202	0.021	0.4	3.02698e-06
	CRNDE	9.42216e-07	0.826505	0.404	0.105	0.0159074		CRNDE	9.42216e-07	0.826505	0.404	0.105	0.0159074		VASP	9.43357e-08	-0.857976	0.128	0.463	0.00159267
	WBP1	2.52851e-15	0.824745	0.532	0.011	4.26888e-11		WBP1	2.52851e-15	0.824745	0.532	0.011	4.26888e-11		COX6A1P2	3.09472e-09	-0.857541	0.511	0.842	5.22481e-05
	CD47	4.6351e-13	0.82398	0.989	0.989	7.82544e-09		CD47	4.6351e-13	0.82398	0.989	0.989	7.82544e-09		CDK14	1.88038e-11	-0.856726	0.085	0.537	3.17464e-07
	ADAMTS7	1.26772e-12	0.822622	0.957	0.684	2.14029e-08		ADAMTS7	1.26772e-12	0.822622	0.957	0.684	2.14029e-08		SLC43A2	9.74264e-08	-0.856409	0.319	0.674	0.00164485
	TBL1XR1	6.83023e-07	0.821645	0.787	0.547	0.0115315		TBL1XR1	6.83023e-07	0.821645	0.787	0.547	0.0115315		RHOBTB2	3.93379e-14	-0.856409	0	0.474	6.64141e-10
	RN7SKP118	3.05678e-12	0.820451	0.415	0	5.16075e-08		RN7SKP118	3.05678e-12	0.820451	0.415	0	5.16075e-08		ZMIZ1	2.18007e-13	-0.856409	0	0.453	3.6806e-09
	LITAF	6.55693e-12	0.820451	0.404	0	1.10701e-07		LITAF	6.55693e-12	0.820451	0.404	0	1.10701e-07		SDHAF3	2.2313e-12	-0.856409	0	0.421	3.7671e-08
	CACNA1A	3.09032e-11	0.819966	0.926	0.758	5.21739e-07		CACNA1A	3.09032e-11	0.819966	0.926	0.758	5.21739e-07		TUBB3	4.81642e-11	-0.856409	0	0.379	8.13156e-07
	TXNDC12	9.09919e-08	0.817327	0.5	0.147	0.00153622		TXNDC12	9.09919e-08	0.817327	0.5	0.147	0.00153622		TIMM17A	9.72915e-10	-0.855836	0.128	0.558	1.64257e-05
	ZNF256	9.7779e-15	0.816487	0.553	0.032	1.6508e-10		ZNF256	9.7779e-15	0.816487	0.553	0.032	1.6508e-10		COX6C	1.52861e-12	-0.854011	0.968	0.989	2.58075e-08
	SCARNA22	7.32333e-07	0.815958	0.564	0.232	0.012364		SCARNA22	7.32333e-07	0.815958	0.564	0.232	0.012364		SSU72	1.27933e-09	-0.853489	0.149	0.568	2.15989e-05
	CIP2A	1.34639e-10	0.814673	0.5	0.084	2.27311e-06		CIP2A	1.34639e-10	0.814673	0.5	0.084	2.27311e-06		RPSA	2.02544e-09	-0.852335	0.926	1	3.41955e-05
	N4BP2L2	1.23379e-10	0.814354	0.968	0.958	2.08301e-06		N4BP2L2	1.23379e-10	0.814354	0.968	0.958	2.08301e-06		COX4I1	2.87961e-09	-0.851915	0.798	0.989	4.86165e-05
	GSDME	5.45271e-09	0.814009	0.33	0.011	9.20581e-05		GSDME	5.45271e-09	0.814009	0.33	0.011	9.20581e-05		METTL7A	1.21524e-09	-0.851898	0.117	0.526	2.05169e-05
	CHD7	3.83357e-11	0.812774	0.66	0.189	6.47222e-07		CHD7	3.83357e-11	0.812774	0.66	0.189	6.47222e-07		PABPC3	8.98583e-11	-0.851467	0.617	0.916	1.51708e-06
	EPB41L2	1.33878e-12	0.811733	0.426	0	2.26027e-08		EPB41L2	1.33878e-12	0.811733	0.426	0	2.26027e-08		CCT8	2.32912e-07	-0.849506	0.468	0.779	0.00393226
	DNA2	1.28898e-10	0.811733	0.362	0	2.17619e-06		DNA2	1.28898e-10	0.811733	0.362	0	2.17619e-06		AL353662.1	1.95871e-16	-0.849506	0.011	0.558	3.30689e-12
	DIDO1	1.97589e-10	0.811336	0.543	0.105	3.33589e-06		DIDO1	1.97589e-10	0.811336	0.543	0.105	3.33589e-06		AKAP17A	1.8122e-06	-0.849506	0.011	0.242	0.0305955
	CCDC14	4.75266e-11	0.810447	0.479	0.053	8.02391e-07		CCDC14	4.75266e-11	0.810447	0.479	0.053	8.02391e-07		SPCS1	4.36005e-09	-0.849313	0.383	0.758	7.36107e-05
	HDAC2	1.61789e-08	0.810315	0.787	0.379	0.000273149		HDAC2	1.61789e-08	0.810315	0.787	0.379	0.000273149		PCBD1	1.0213e-10	-0.847997	0	0.368	1.72426e-06
	HMGB1P24	4.30204e-07	0.807727	0.702	0.411	0.00726313		HMGB1P24	4.30204e-07	0.807727	0.702	0.411	0.00726313		INTS10	6.68023e-09	-0.84723	0.138	0.537	0.000112782
	GNB4	2.43173e-09	0.807671	0.362	0.021	4.10549e-05		GNB4	2.43173e-09	0.807671	0.362	0.021	4.10549e-05		UQCRC1	7.04273e-08	-0.844556	0.415	0.768	0.00118902
	SLC2A4	1.17607e-10	0.805548	0.83	0.526	1.98556e-06		SLC2A4	1.17607e-10	0.805548	0.83	0.526	1.98556e-06		NDUFB5	3.30198e-10	-0.844252	0.032	0.411	5.57473e-06
	THOC2	2.93811e-07	0.805344	0.628	0.305	0.00496041		THOC2	2.93811e-07	0.805344	0.628	0.305	0.00496041		COASY	1.34368e-09	-0.843179	0.096	0.505	2.26854e-05
	FEM1A	4.32189e-12	0.805258	0.915	0.621	7.29665e-08		FEM1A	4.32189e-12	0.805258	0.915	0.621	7.29665e-08		DYNLL2	2.16227e-06	-0.841369	0.33	0.642	0.0365057
	RNVU1-7	5.04905e-07	0.805181	0.404	0.095	0.00852431		RNVU1-7	5.04905e-07	0.805181	0.404	0.095	0.00852431		VAV2	2.26313e-12	-0.839535	0	0.421	3.82084e-08
	HSP90AB1	1.61788e-11	0.80217	1	0.989	2.73147e-07		HSP90AB1	1.61788e-11	0.80217	1	0.989	2.73147e-07		CRELD2	2.05346e-10	-0.839535	0	0.358	3.46686e-06
	PHF20L1	2.64409e-08	0.799133	0.479	0.116	0.000446402		PHF20L1	2.64409e-08	0.799133	0.479	0.116	0.000446402		TMEM79	6.03824e-15	-0.839394	0.117	0.684	1.01944e-10
	RASGRP2	2.57508e-11	0.799058	0.426	0.021	4.34751e-07		RASGRP2	2.57508e-11	0.799058	0.426	0.021	4.34751e-07		ABHD17A	2.02575e-14	-0.838882	0.032	0.547	3.42008e-10
	RIMS3	1.54134e-08	0.798643	0.426	0.074	0.000260224		RIMS3	1.54134e-08	0.798643	0.426	0.074	0.000260224		SEPHS2	8.54897e-10	-0.838882	0.096	0.495	1.44332e-05
	LDLRAP1	1.24877e-06	0.797675	0.309	0.042	0.021083		LDLRAP1	1.24877e-06	0.797675	0.309	0.042	0.021083		USP12	4.97611e-07	-0.8368	0.213	0.537	0.00840116
	HELLS	2.46151e-07	0.79424	0.723	0.442	0.00415577		HELLS	2.46151e-07	0.79424	0.723	0.442	0.00415577		MRPL21	5.75268e-07	-0.836211	0.287	0.621	0.00971226
	LPAR4	8.67032e-11	0.791723	0.904	0.726	1.46381e-06		LPAR4	8.67032e-11	0.791723	0.904	0.726	1.46381e-06		AKAP13	6.06983e-07	-0.834909	0.34	0.684	0.0102477
	CDC27	1.89959e-13	0.791535	0.979	0.937	3.20707e-09		CDC27	1.89959e-13	0.791535	0.979	0.937	3.20707e-09		HSDL2	3.01728e-09	-0.834242	0.128	0.516	5.09408e-05
	SREK1	2.73754e-06	0.788057	0.745	0.505	0.0462179		SREK1	2.73754e-06	0.788057	0.745	0.505	0.0462179		HTT	9.9847e-09	-0.834111	0.138	0.537	0.000168572
	BBC3	2.24354e-14	0.785261	0.479	0	3.78776e-10		BBC3	2.24354e-14	0.785261	0.479	0	3.78776e-10		HSPA8	1.31825e-07	-0.833369	0.67	0.884	0.00222559
	DOCK10	1.19293e-09	0.785261	0.33	0	2.01403e-05		DOCK10	1.19293e-09	0.785261	0.33	0	2.01403e-05		ATP5G3	1.59038e-10	-0.833151	0.84	0.989	2.68503e-06
	IGF2R	2.07528e-09	0.784261	0.383	0.032	3.5037e-05		IGF2R	2.07528e-09	0.784261	0.383	0.032	3.5037e-05		AUP1	1.30145e-09	-0.83273	0.277	0.705	2.19725e-05
	DDX52	8.16833e-09	0.78332	0.872	0.674	0.000137906		DDX52	8.16833e-09	0.78332	0.872	0.674	0.000137906		TXLNGY	9.5868e-13	-0.83273	0.011	0.453	1.61854e-08
	MORC3	1.62193e-08	0.78332	0.404	0.063	0.00027383		MORC3	1.62193e-08	0.78332	0.404	0.063	0.00027383		UBE2K	6.07292e-11	-0.83273	0.16	0.621	1.02529e-06
	RTF1	5.66645e-07	0.780802	0.447	0.137	0.00956667		RTF1	5.66645e-07	0.780802	0.447	0.137	0.00956667		STK17A	2.49783e-11	-0.831259	0.064	0.526	4.21708e-07
	PRC1	8.03687e-08	0.779338	0.511	0.168	0.00135686		PRC1	8.03687e-08	0.779338	0.511	0.168	0.00135686		POLB	4.72339e-09	-0.83111	0.032	0.379	7.9745e-05
	ASF1B	1.654e-06	0.776818	0.532	0.211	0.0279245		ASF1B	1.654e-06	0.776818	0.532	0.211	0.0279245		QSOX2	2.15849e-11	-0.831024	0	0.389	3.64418e-07
	GTF2I	6.51877e-08	0.77648	0.787	0.537	0.00110056		GTF2I	6.51877e-08	0.77648	0.787	0.537	0.00110056		LY96	1.45345e-08	-0.831024	0	0.295	0.000245386
	ACSM3	1.32153e-11	0.776328	0.394	0	2.23114e-07		ACSM3	1.32153e-11	0.776328	0.394	0	2.23114e-07		OSBPL3	2.95836e-11	-0.829455	0.043	0.463	4.99459e-07
	ROMO1	2.39457e-08	0.774566	0.989	0.947	0.000404275		ROMO1	2.39457e-08	0.774566	0.989	0.947	0.000404275		CNOT7	8.15597e-07	-0.828614	0.319	0.663	0.0137697
	NAA35	1.1166e-10	0.774259	0.5	0.074	1.88515e-06		NAA35	1.1166e-10	0.774259	0.5	0.074	1.88515e-06		LAMTOR1	3.74269e-11	-0.827764	0.032	0.442	6.31878e-07
	MAML2	3.65812e-07	0.774259	0.404	0.095	0.00617601		MAML2	3.65812e-07	0.774259	0.404	0.095	0.00617601		CHD3	2.06626e-09	-0.827192	0.33	0.737	3.48847e-05
	SEC63	1.46423e-07	0.773378	0.702	0.368	0.00247207		SEC63	1.46423e-07	0.773378	0.702	0.368	0.00247207		GOT2	1.4221e-09	-0.822815	0.319	0.737	2.40093e-05
	ITPK1	1.83683e-07	0.772906	0.298	0.021	0.00310112		ITPK1	1.83683e-07	0.772906	0.298	0.021	0.00310112		UBTF	1.24451e-07	-0.822676	0.394	0.768	0.00210111
	SSB	3.71969e-07	0.772182	0.617	0.242	0.00627996		SSB	3.71969e-07	0.772182	0.617	0.242	0.00627996		BORCS8-MEF2B	5.3797e-12	-0.821235	0.096	0.579	9.08255e-08
	DHX9	1.60871e-06	0.772153	0.745	0.463	0.0271599		DHX9	1.60871e-06	0.772153	0.745	0.463	0.0271599		TMC8	1.0531e-12	-0.821235	0.043	0.505	1.77795e-08
	TP53	1.14888e-06	0.771457	0.702	0.368	0.0193965		TP53	1.14888e-06	0.771457	0.702	0.368	0.0193965		MINOS1	2.85246e-06	-0.820908	0.851	0.926	0.0481581
	ITGA4	2.70251e-10	0.770644	0.532	0.105	4.56264e-06		ITGA4	2.70251e-10	0.770644	0.532	0.105	4.56264e-06		EIF5AL1	4.50786e-10	-0.820775	0.798	0.989	7.61062e-06
	VEGFA	2.83098e-09	0.769106	0.404	0.042	4.77954e-05		VEGFA	2.83098e-09	0.769106	0.404	0.042	4.77954e-05		RPS2P46	4.5525e-11	-0.819494	0.787	1	7.68598e-07
	AC009951.1	3.0502e-11	0.767339	0.383	0	5.14966e-07		AC009951.1	3.0502e-11	0.767339	0.383	0	5.14966e-07		BTBD8	3.20295e-15	-0.819449	0.032	0.558	5.40753e-11
	PTMA	1.78023e-15	0.76698	1	1	3.00557e-11		PTMA	1.78023e-15	0.76698	1	1	3.00557e-11		NCLN	1.41336e-11	-0.819449	0.032	0.453	2.38618e-07
	MFF	2.18032e-09	0.766879	0.383	0.032	3.68104e-05		MFF	2.18032e-09	0.766879	0.383	0.032	3.68104e-05		MRPS22	1.53523e-08	-0.819055	0.064	0.421	0.000259193
	AL024508.2	7.24339e-10	0.766588	0.883	0.579	1.2229e-05		AL024508.2	7.24339e-10	0.766588	0.883	0.579	1.2229e-05		WDR41	1.99475e-06	-0.818375	0.074	0.347	0.0336774
	IGHG3	6.72393e-08	0.765289	0.862	0.579	0.0011352		IGHG3	6.72393e-08	0.765289	0.862	0.579	0.0011352		RPS27A	3.22231e-14	-0.818338	1	1	5.44023e-10
	IQCB1	1.89744e-07	0.764082	0.298	0.021	0.00320345		IQCB1	1.89744e-07	0.764082	0.298	0.021	0.00320345		HHEX	5.72911e-11	-0.818083	0.138	0.589	9.67246e-07
	DRG2	2.97745e-12	0.76308	0.543	0.074	5.02683e-08		DRG2	2.97745e-12	0.76308	0.543	0.074	5.02683e-08		FSD1L	1.7791e-10	-0.815675	0.074	0.495	3.00366e-06
	MYSM1	9.55503e-08	0.762501	0.489	0.147	0.00161318		MYSM1	9.55503e-08	0.762501	0.489	0.147	0.00161318		TMSB4XP8	6.23294e-11	-0.815606	0.16	0.611	1.05231e-06
	MTHFD2	2.91219e-07	0.762286	0.638	0.284	0.00491665		MTHFD2	2.91219e-07	0.762286	0.638	0.284	0.00491665		TEX264	4.68607e-10	-0.814808	0.053	0.442	7.91149e-06
	U6.4	1.10535e-08	0.76095	0.362	0.032	0.000186616		U6.4	1.10535e-08	0.76095	0.362	0.032	0.000186616		PMPCA	3.48944e-10	-0.814003	0.085	0.505	5.89122e-06
	IGLC2	3.42735e-10	0.758333	1	1	5.78639e-06		IGLC2	3.42735e-10	0.758333	1	1	5.78639e-06		ACY3	4.85641e-11	-0.813849	0	0.379	8.19908e-07
	SH3TC1	1.22495e-09	0.758294	0.33	0	2.06808e-05		SH3TC1	1.22495e-09	0.758294	0.33	0	2.06808e-05		NLRP4	1.00277e-10	-0.813849	0	0.368	1.69298e-06
	SIGMAR1	5.3565e-10	0.755115	0.426	0.042	9.04337e-06		SIGMAR1	5.3565e-10	0.755115	0.426	0.042	9.04337e-06		PRDX1	1.323e-07	-0.810931	0.309	0.695	0.00223362
	FBXO5	1.22462e-09	0.754806	0.479	0.084	2.06753e-05		FBXO5	1.22462e-09	0.754806	0.479	0.084	2.06753e-05		P2RX5	3.70287e-07	-0.809449	0.16	0.516	0.00625156
	FADS3	8.58436e-09	0.7544	0.66	0.274	0.00014493		FADS3	8.58436e-09	0.7544	0.66	0.274	0.00014493		TMED8	4.34673e-10	-0.807855	0.17	0.6	7.33859e-06
	HSP90AB3P	3.62978e-07	0.7544	0.617	0.274	0.00612815		HSP90AB3P	3.62978e-07	0.7544	0.617	0.274	0.00612815		ARL3	1.39221e-06	-0.807855	0.074	0.368	0.0235048
	SRSF6	8.29335e-08	0.75323	0.936	0.853	0.00140017		SRSF6	8.29335e-08	0.75323	0.936	0.853	0.00140017		PTPA	5.03233e-14	-0.806232	0.096	0.642	8.49608e-10
	ZNF561	3.74421e-10	0.752232	0.479	0.074	6.32136e-06		ZNF561	3.74421e-10	0.752232	0.479	0.074	6.32136e-06		RPL7P6	8.3355e-12	-0.80593	0.426	0.853	1.40728e-07
	MGA	9.53441e-10	0.749373	0.447	0.063	1.60969e-05		MGA	9.53441e-10	0.749373	0.447	0.063	1.60969e-05		VCP	5.92775e-12	-0.804851	0.468	0.884	1.00078e-07
	RUFY3	3.15482e-09	0.749373	0.415	0.053	5.32628e-05		RUFY3	3.15482e-09	0.749373	0.415	0.053	5.32628e-05		NACC1	2.10374e-12	-0.804652	0.043	0.495	3.55174e-08
	RNU6-6P	1.69702e-08	0.749285	0.351	0.032	0.000286507		RNU6-6P	1.69702e-08	0.749285	0.351	0.032	0.000286507		AHSA1	1.01861e-08	-0.803885	0.394	0.8	0.000171972
	BEST3	2.95707e-12	0.749192	0.415	0	4.99241e-08		BEST3	2.95707e-12	0.749192	0.415	0	4.99241e-08		OSTF1	2.9072e-07	-0.803707	0.085	0.411	0.00490823
	HIST1H4K	2.7507e-10	0.749192	0.351	0	4.644e-06		HIST1H4K	2.7507e-10	0.749192	0.351	0	4.644e-06		GYG1	5.81463e-08	-0.80253	0.17	0.537	0.000981684
	NCOA2	5.32183e-08	0.743462	0.34	0.032	0.000898485		NCOA2	5.32183e-08	0.743462	0.34	0.032	0.000898485		CANX	1.21608e-06	-0.80058	0.574	0.874	0.0205311
	HMGB1P4	2.9035e-11	0.743187	0.404	0.011	4.90198e-07		HMGB1P4	2.9035e-11	0.743187	0.404	0.011	4.90198e-07		ATP1A1	3.46648e-11	-0.799378	0.245	0.737	5.85246e-07
	USP1	5.96597e-07	0.742072	0.702	0.368	0.0100723		USP1	5.96597e-07	0.742072	0.702	0.368	0.0100723		DIAPH1	2.44386e-09	-0.798475	0.319	0.716	4.12598e-05
	FUBP1	4.99606e-08	0.741506	0.702	0.326	0.000843486		FUBP1	4.99606e-08	0.741506	0.702	0.326	0.000843486		LINC00116	5.68037e-08	-0.797106	0.138	0.505	0.000959018
	PLEKHO1	1.3459e-10	0.740032	0.362	0	2.27228e-06		PLEKHO1	1.3459e-10	0.740032	0.362	0	2.27228e-06		CYB5R3	9.26181e-10	-0.794127	0.064	0.453	1.56367e-05
	STAU1	9.20313e-09	0.739954	0.553	0.158	0.000155376		STAU1	9.20313e-09	0.739954	0.553	0.158	0.000155376		PIK3AP1	4.45749e-09	-0.792088	0.191	0.611	7.52558e-05
	HIST2H2AC	4.61884e-08	0.738088	0.489	0.126	0.000779799		HIST2H2AC	4.61884e-08	0.738088	0.489	0.126	0.000779799		BASP1	9.42799e-08	-0.792088	0.511	0.8	0.00159173
	USP45	2.2152e-07	0.737733	0.351	0.053	0.00373993		USP45	2.2152e-07	0.737733	0.351	0.053	0.00373993		BICD2	5.0617e-12	-0.792088	0.096	0.579	8.54568e-08
	MITD1	3.05869e-10	0.736966	0.532	0.105	5.16399e-06		MITD1	3.05869e-10	0.736966	0.532	0.105	5.16399e-06		FAM208B	9.98704e-07	-0.792088	0.351	0.695	0.0168611
	PAN3	4.09571e-07	0.736892	0.851	0.726	0.00691478		PAN3	4.09571e-07	0.736892	0.851	0.726	0.00691478		DCXR	8.25253e-07	-0.790646	0.33	0.642	0.0139327
	HIST1H3B	8.57576e-07	0.735581	0.436	0.126	0.0144785		HIST1H3B	8.57576e-07	0.735581	0.436	0.126	0.0144785		PREPL	9.01031e-07	-0.790295	0.17	0.495	0.0152121
	ZC3HAV1	2.6487e-09	0.734771	0.947	0.758	4.47179e-05		ZC3HAV1	2.6487e-09	0.734771	0.947	0.758	4.47179e-05		RPL13A	4.69855e-16	-0.789129	1	1	7.93257e-12
	PLCE1	2.90591e-08	0.734771	0.67	0.326	0.000490605		PLCE1	2.90591e-08	0.734771	0.67	0.326	0.000490605		MRPL36	1.143e-07	-0.788914	0.234	0.6	0.00192973
	SKIL	4.07177e-09	0.734589	0.819	0.558	6.87437e-05		SKIL	4.07177e-09	0.734589	0.819	0.558	6.87437e-05		USP7	3.26696e-08	-0.788266	0.553	0.863	0.00055156
	NAT14	1.67312e-06	0.73268	0.34	0.063	0.0282472		NAT14	1.67312e-06	0.73268	0.34	0.063	0.0282472		GGH	8.62865e-07	-0.788194	0.074	0.368	0.0145678
	SPATA6	2.61537e-13	0.730813	0.447	0	4.41554e-09		SPATA6	2.61537e-13	0.730813	0.447	0	4.41554e-09		WDR5	2.6229e-08	-0.788041	0.064	0.411	0.000442824
	ACSS1	1.34336e-10	0.730813	0.362	0	2.26799e-06		ACSS1	1.34336e-10	0.730813	0.362	0	2.26799e-06		TPMT	1.45384e-08	-0.787696	0	0.295	0.000245452
	CALHM6	2.06787e-08	0.730813	0.287	0	0.000349119		CALHM6	2.06787e-08	0.730813	0.287	0	0.000349119		MTERF3	1.07153e-07	-0.787696	0	0.263	0.00180907
	KIF2C	3.99201e-08	0.729271	0.468	0.105	0.000673971		KIF2C	3.99201e-08	0.729271	0.468	0.105	0.000673971		BCAS4	4.62354e-07	-0.786883	0.606	0.842	0.00780592
	CHST12	1.15981e-08	0.727022	0.649	0.284	0.000195812		CHST12	1.15981e-08	0.727022	0.649	0.284	0.000195812		TOMM5	5.44224e-08	-0.785633	0.245	0.6	0.000918813
	ATXN7L3	7.8517e-08	0.726406	0.521	0.147	0.0013256		ATXN7L3	7.8517e-08	0.726406	0.521	0.147	0.0013256		RPS3AP6	1.03923e-07	-0.785315	0.638	0.874	0.00175453
	LAT2	3.38334e-07	0.726309	0.67	0.316	0.00571209		LAT2	3.38334e-07	0.726309	0.67	0.316	0.00571209		RPL10P6	3.57433e-10	-0.78428	0.83	0.979	6.03454e-06
	EGR1	3.17706e-07	0.725081	0.511	0.168	0.00536384		EGR1	3.17706e-07	0.725081	0.511	0.168	0.00536384		AC084368.1	1.22983e-08	-0.783099	0.287	0.663	0.000207632
	CLUH	3.77427e-10	0.722603	0.947	0.811	6.37209e-06		CLUH	3.77427e-10	0.722603	0.947	0.811	6.37209e-06		TMEM256	2.47986e-08	-0.782373	0.245	0.642	0.000418674
	KIF13B	3.82601e-10	0.722485	0.394	0.021	6.45945e-06		KIF13B	3.82601e-10	0.722485	0.394	0.021	6.45945e-06		ITPR2	4.50336e-10	-0.7812	0.011	0.368	7.60302e-06
	LINC00374	1.1059e-13	0.721536	0.457	0	1.86709e-09		LINC00374	1.1059e-13	0.721536	0.457	0	1.86709e-09		NCOA3	6.91491e-07	-0.780904	0.287	0.621	0.0116744
	SMIM30	5.00936e-09	0.721536	0.309	0	8.45729e-05		SMIM30	5.00936e-09	0.721536	0.309	0	8.45729e-05		RIOK1	1.57734e-11	-0.779913	0.053	0.505	2.66303e-07
	STK39	7.99714e-08	0.721536	0.266	0	0.00135016		STK39	7.99714e-08	0.721536	0.266	0	0.00135016		HINT2	1.16532e-08	-0.779414	0.043	0.379	0.000196741
	SF3B1	2.83143e-06	0.720911	0.649	0.316	0.0478031		SF3B1	2.83143e-06	0.720911	0.649	0.316	0.0478031		AC083973.1	9.50587e-14	-0.778873	0	0.463	1.60488e-09
	CENPK	1.07099e-09	0.720069	0.532	0.126	1.80815e-05		CENPK	1.07099e-09	0.720069	0.532	0.126	1.80815e-05		SPON2	1.99368e-13	-0.778873	0	0.453	3.36592e-09
	HARBI1	1.16963e-07	0.716355	0.777	0.484	0.00197469		HARBI1	1.16963e-07	0.716355	0.777	0.484	0.00197469		BLNK	4.53118e-11	-0.778873	0	0.379	7.64999e-07
	SNHG17	1.21096e-06	0.715706	0.489	0.168	0.0204447		SNHG17	1.21096e-06	0.715706	0.489	0.168	0.0204447		UQCRBP1	1.37995e-09	-0.778282	0.106	0.505	2.32977e-05
	SS18	2.24457e-07	0.713886	0.564	0.232	0.0037895		SS18	2.24457e-07	0.713886	0.564	0.232	0.0037895		MTATP6P1	4.10976e-10	-0.778208	0.979	1	6.93851e-06
	MARCH6	1.64981e-09	0.713758	1	0.895	2.78538e-05		MARCH6	1.64981e-09	0.713758	1	0.895	2.78538e-05		SUPT5H	1.78601e-06	-0.777859	0.255	0.579	0.0301532
	RNA5-8SN5	1.04022e-06	0.712568	0.734	0.442	0.0175621		RNA5-8SN5	1.04022e-06	0.712568	0.734	0.442	0.0175621		PTK2	6.46692e-09	-0.777804	0.149	0.547	0.000109181
	C19orf25	1.56708e-11	0.712471	0.511	0.063	2.6457e-07		C19orf25	1.56708e-11	0.712471	0.511	0.063	2.6457e-07		RPL26L1	3.50033e-07	-0.777804	0.17	0.505	0.00590961
	KIF21A	6.2063e-11	0.712198	0.372	0	1.04781e-06		KIF21A	6.2063e-11	0.712198	0.372	0	1.04781e-06		RALGPS2	8.60548e-08	-0.777733	0.064	0.389	0.00145286
	ZNF346	1.16975e-09	0.712198	0.33	0	1.97488e-05		ZNF346	1.16975e-09	0.712198	0.33	0	1.97488e-05		AC099340.1	1.47574e-07	-0.777076	0.351	0.684	0.00249149
	PARP14	2.43255e-09	0.712198	0.319	0	4.10688e-05		PARP14	2.43255e-09	0.712198	0.319	0	4.10688e-05		BLOC1S6	9.55304e-09	-0.776416	0.202	0.6	0.000161284
	LINC01626	2.43255e-09	0.712198	0.319	0	4.10688e-05		LINC01626	2.43255e-09	0.712198	0.319	0	4.10688e-05		POP5	5.86786e-08	-0.776147	0.064	0.4	0.000990671
	LIMD1	1.00008e-08	0.712198	0.298	0	0.000168843		LIMD1	1.00008e-08	0.712198	0.298	0	0.000168843		DBNL	6.45616e-09	-0.775919	0.319	0.716	0.000108999
	NUP205	1.05859e-07	0.711261	0.362	0.053	0.00178722		NUP205	1.05859e-07	0.711261	0.362	0.053	0.00178722		PPP2R1A	2.40172e-07	-0.774107	0.404	0.779	0.00405482
	HNRNPA1P48	2.80309e-08	0.711195	0.936	0.663	0.000473246		HNRNPA1P48	2.80309e-08	0.711195	0.936	0.663	0.000473246		RPL13AP5	9.63637e-13	-0.771933	0.989	1	1.62691e-08
	CWC25	3.93068e-09	0.710788	0.511	0.116	6.63618e-05		CWC25	3.93068e-09	0.710788	0.511	0.116	6.63618e-05		MRPL41	2.95512e-08	-0.771655	0.457	0.779	0.000498913
	NAA25	9.13321e-07	0.706581	0.532	0.211	0.0154196		NAA25	9.13321e-07	0.706581	0.532	0.211	0.0154196		AP2M1	2.91893e-06	-0.771027	0.245	0.568	0.0492804
	AVEN	1.26834e-09	0.706429	0.351	0.011	2.14133e-05		AVEN	1.26834e-09	0.706429	0.351	0.011	2.14133e-05		CHN2	4.80652e-12	-0.770334	0.106	0.579	8.11485e-08
	KAT14	5.42735e-09	0.706429	0.33	0.011	9.16299e-05		KAT14	5.42735e-09	0.706429	0.33	0.011	9.16299e-05		EAF2	4.54377e-12	-0.769994	0	0.411	7.67125e-08
	DLEU1	3.58451e-07	0.706429	0.266	0.011	0.00605173		DLEU1	3.58451e-07	0.706429	0.266	0.011	0.00605173		HMOX2	7.86764e-11	-0.768525	0.032	0.432	1.32829e-06
	PARP6	7.84256e-10	0.705783	0.404	0.032	1.32406e-05		PARP6	7.84256e-10	0.705783	0.404	0.032	1.32406e-05		ZC3H4	3.47269e-07	-0.768109	0.064	0.368	0.00586295
	MMS22L	2.85815e-06	0.705582	0.564	0.253	0.0482541		MMS22L	2.85815e-06	0.705582	0.564	0.253	0.0482541		PEX6	8.06153e-09	-0.766093	0.021	0.347	0.000136103
	PLOD3	1.38384e-07	0.70418	0.468	0.126	0.00233634		PLOD3	1.38384e-07	0.70418	0.468	0.126	0.00233634		RRS1	4.36704e-12	-0.765616	0.085	0.568	7.37288e-08
	ZNF107	1.88522e-07	0.70418	0.5	0.147	0.00318282		ZNF107	1.88522e-07	0.70418	0.5	0.147	0.00318282		C9orf16	2.02823e-08	-0.765565	0.319	0.684	0.000342426
	HNRNPM	1.25575e-07	0.704065	0.904	0.611	0.00212008		HNRNPM	1.25575e-07	0.704065	0.904	0.611	0.00212008		SIDT2	3.28755e-08	-0.763606	0.011	0.305	0.000555037
	APMAP	4.20547e-07	0.703806	0.33	0.042	0.0071001		APMAP	4.20547e-07	0.703806	0.33	0.042	0.0071001		LIG3	4.2179e-10	-0.761061	0	0.347	7.12108e-06
	HIST1H3H	1.19182e-09	0.702799	0.33	0	2.01214e-05		HIST1H3H	1.19182e-09	0.702799	0.33	0	2.01214e-05		ERP44	1.35824e-07	-0.760173	0.128	0.474	0.00229312
	RN7SKP292	2.45389e-09	0.702799	0.319	0	4.14291e-05		RN7SKP292	2.45389e-09	0.702799	0.319	0	4.14291e-05		COX7C	5.83764e-08	-0.759667	0.915	0.989	0.000985568
	RN7SKP36	5.25097e-10	0.702327	0.436	0.053	8.86521e-06		RN7SKP36	5.25097e-10	0.702327	0.436	0.053	8.86521e-06		CPSF1	1.47405e-08	-0.758225	0.138	0.526	0.000248864
	CTDSPL2	6.35368e-08	0.701513	0.479	0.126	0.00107269		CTDSPL2	6.35368e-08	0.701513	0.479	0.126	0.00107269		HSD17B4	8.94682e-10	-0.757323	0.021	0.379	1.51049e-05
	B4GALT1	2.14369e-10	0.699239	0.681	0.242	3.61919e-06		B4GALT1	2.14369e-10	0.699239	0.681	0.242	3.61919e-06		RNF5	6.49516e-08	-0.757323	0.021	0.316	0.00109658
	CCT5	4.33869e-10	0.699083	0.947	0.863	7.32502e-06		CCT5	4.33869e-10	0.699083	0.947	0.863	7.32502e-06		RPL39P3	2.82583e-07	-0.756855	0.915	0.979	0.00477085
	ABI2	5.88216e-07	0.698793	0.319	0.042	0.00993085		ABI2	5.88216e-07	0.698793	0.319	0.042	0.00993085		RPLP0	6.39167e-13	-0.754884	1	1	1.07911e-08
	TTC17	3.56626e-08	0.698793	0.851	0.621	0.000602092		TTC17	3.56626e-08	0.698793	0.851	0.621	0.000602092		PFN2	4.66322e-12	-0.754728	0.011	0.432	7.87291e-08
	ING3	9.73364e-08	0.697878	0.468	0.116	0.00164333		ING3	9.73364e-08	0.697878	0.468	0.116	0.00164333		SMIM27	4.48128e-10	-0.754728	0.011	0.368	7.56575e-06
	AC046185.3	6.61205e-10	0.696905	0.426	0.042	1.11631e-05		AC046185.3	6.61205e-10	0.696905	0.426	0.042	1.11631e-05		HSPA1A	1.62138e-08	-0.754728	0.011	0.316	0.000273738
	ACSL3	1.16037e-06	0.695178	0.287	0.032	0.0195905		ACSL3	1.16037e-06	0.695178	0.287	0.032	0.0195905		IMPDH2	2.26439e-06	-0.753953	0.543	0.895	0.0382297
	ZNF519	1.41588e-06	0.695088	0.309	0.042	0.0239044		ZNF519	1.41588e-06	0.695088	0.309	0.042	0.0239044		SLC18A1	2.49089e-11	-0.753728	0.032	0.453	4.20536e-07
	RBMX	2.39728e-06	0.69448	0.904	0.821	0.0404733		RBMX	2.39728e-06	0.69448	0.904	0.821	0.0404733		SMIM19	1.24473e-08	-0.753728	0.043	0.379	0.000210149
	HNRNPA1P17	2.96615e-11	0.693339	0.383	0	5.00775e-07		HNRNPA1P17	2.96615e-11	0.693339	0.383	0	5.00775e-07		DHCR24	1.20045e-07	-0.753408	0.266	0.653	0.00202673
	CENPJ	6.8393e-08	0.693339	0.426	0.084	0.00115468		CENPJ	6.8393e-08	0.693339	0.426	0.084	0.00115468		ACTR2	1.27742e-07	-0.752787	0.691	0.916	0.00215668
	NT5DC4	1.16243e-11	0.691478	0.436	0.021	1.96254e-07		NT5DC4	1.16243e-11	0.691478	0.436	0.021	1.96254e-07		KCNAB2	9.27074e-07	-0.752371	0.223	0.547	0.0156518
	HMGB1P1	6.66771e-07	0.690742	0.649	0.347	0.0112571		HMGB1P1	6.66771e-07	0.690742	0.649	0.347	0.0112571		PCDH17	2.99523e-15	-0.752072	0	0.505	5.05684e-11
	CENPE	1.26433e-09	0.689866	0.447	0.063	2.13457e-05		CENPE	1.26433e-09	0.689866	0.447	0.063	2.13457e-05		DHCR7	9.15174e-13	-0.752072	0	0.432	1.54509e-08
	DGCR8	5.81614e-08	0.687972	0.34	0.032	0.00098194		DGCR8	5.81614e-08	0.687972	0.34	0.032	0.00098194		SPPL2A	1.61522e-10	-0.751899	0.096	0.516	2.72698e-06
	BTBD9	7.65896e-09	0.687692	0.798	0.516	0.000129306		BTBD9	7.65896e-09	0.687692	0.798	0.516	0.000129306		RNF7	2.17148e-08	-0.74793	0.074	0.432	0.000366611
	DOK2	1.32237e-11	0.687692	0.415	0.011	2.23255e-07		DOK2	1.32237e-11	0.687692	0.415	0.011	2.23255e-07		PRDX2	1.0954e-06	-0.745946	0.213	0.516	0.0184936
	JAZF1-AS1	2.87962e-12	0.683816	0.415	0	4.86166e-08		JAZF1-AS1	2.87962e-12	0.683816	0.415	0	4.86166e-08		MLLT1	1.97509e-09	-0.745726	0.223	0.663	3.33454e-05
	AL445223.1	6.43032e-12	0.683816	0.404	0	1.08563e-07		AL445223.1	6.43032e-12	0.683816	0.404	0	1.08563e-07		TMEM109	1.44285e-08	-0.745546	0.106	0.474	0.000243596
	AC109326.1	1.20253e-09	0.683816	0.33	0	2.03022e-05		AC109326.1	1.20253e-09	0.683816	0.33	0	2.03022e-05		ENPP1	1.91624e-12	-0.744906	0.106	0.589	3.23519e-08
	ETV4	2.48267e-09	0.683816	0.319	0	4.1915e-05		ETV4	2.48267e-09	0.683816	0.319	0	4.1915e-05		RPL10P9	9.40524e-13	-0.744724	0.989	1	1.58789e-08
	PYHIN1	1.00047e-08	0.683816	0.298	0	0.00016891		PYHIN1	1.00047e-08	0.683816	0.298	0	0.00016891		TM9SF3	7.15785e-08	-0.743276	0.255	0.611	0.00120846
	CXCL14	1.22425e-09	0.682283	0.957	0.832	2.0669e-05		CXCL14	1.22425e-09	0.682283	0.957	0.832	2.0669e-05		NISCH	8.7157e-10	-0.743179	0.17	0.6	1.47147e-05
	HMGB1P20	2.33275e-06	0.681529	0.617	0.305	0.0393838		HMGB1P20	2.33275e-06	0.681529	0.617	0.305	0.0393838		WWP1	5.80318e-08	-0.743112	0.096	0.453	0.000979751
	ZNF493	4.80316e-07	0.679399	0.585	0.242	0.00810917		ZNF493	4.80316e-07	0.679399	0.585	0.242	0.00810917		PALD1	3.99604e-14	-0.743027	0	0.474	6.74652e-10
	CU633967.1	7.17085e-07	0.678232	0.255	0.011	0.0121065		CU633967.1	7.17085e-07	0.678232	0.255	0.011	0.0121065		AC092597.1	3.3061e-07	-0.742372	0.468	0.8	0.00558169
	SACS	6.39055e-07	0.678232	0.511	0.179	0.0107892		SACS	6.39055e-07	0.678232	0.511	0.179	0.0107892		ATP5D	1.57127e-08	-0.741924	0.766	0.937	0.000265278
	TARBP2	3.93695e-09	0.676681	0.34	0.011	6.64675e-05		TARBP2	3.93695e-09	0.676681	0.34	0.011	6.64675e-05		CSRP1	2.00803e-09	-0.741756	0.043	0.411	3.39015e-05
	CNPY4	2.00993e-06	0.675191	0.723	0.4	0.0339336		CNPY4	2.00993e-06	0.675191	0.723	0.4	0.0339336		MAST2	4.75781e-08	-0.741756	0.053	0.379	0.00080326
	RGS16	3.98502e-08	0.674679	0.468	0.116	0.000672791		RGS16	3.98502e-08	0.674679	0.468	0.116	0.000672791		MLH3	3.83248e-10	-0.741176	0.096	0.505	6.47038e-06
	HIST2H2BE	2.47172e-09	0.67423	0.319	0	4.17301e-05		HIST2H2BE	2.47172e-09	0.67423	0.319	0	4.17301e-05		MTMR4	7.57349e-07	-0.739081	0.032	0.305	0.0127863
	RNU6-36P	5.07069e-09	0.67423	0.309	0	8.56085e-05		RNU6-36P	5.07069e-09	0.67423	0.309	0	8.56085e-05		RAB7A	8.19012e-07	-0.738823	0.234	0.6	0.0138274
	NFKBIB	9.76619e-08	0.673758	0.383	0.063	0.00164883		NFKBIB	9.76619e-08	0.673758	0.383	0.063	0.00164883		RCOR1	7.93481e-08	-0.736346	0.032	0.337	0.00133963
	SNRNP48	2.71593e-08	0.672665	0.564	0.179	0.00045853		SNRNP48	2.71593e-08	0.672665	0.564	0.179	0.00045853		CLPX	1.6111e-06	-0.736346	0.043	0.305	0.0272003
	SRSF11	1.21003e-07	0.672247	0.904	0.726	0.0020429		SRSF11	1.21003e-07	0.672247	0.904	0.726	0.0020429		CHTF8	3.9311e-08	-0.735119	0.085	0.432	0.000663687
	KCNJ2	2.15823e-08	0.668743	0.926	0.884	0.000364374		KCNJ2	2.15823e-08	0.668743	0.926	0.884	0.000364374		BRMS1	4.68115e-10	-0.734755	0.096	0.526	7.90319e-06
	MAVS	4.24026e-09	0.666572	0.755	0.347	7.15883e-05		MAVS	4.24026e-09	0.666572	0.755	0.347	7.15883e-05		FAM98A	4.76971e-11	-0.733925	0	0.379	8.0527e-07
	VPS45	5.6876e-10	0.66458	0.34	0	9.60237e-06		VPS45	5.6876e-10	0.66458	0.34	0	9.60237e-06		CPEB4	9.82416e-11	-0.733925	0	0.368	1.65861e-06
	PRKCE	2.36092e-09	0.66458	0.319	0	3.98594e-05		PRKCE	2.36092e-09	0.66458	0.319	0	3.98594e-05		NMT1	5.17497e-08	-0.733194	0.149	0.526	0.00087369
	TNFRSF1B	2.01538e-08	0.66458	0.287	0	0.000340256		TNFRSF1B	2.01538e-08	0.66458	0.287	0	0.000340256		RPSAP4	1.32533e-10	-0.73297	0.936	0.989	2.23756e-06
	AC067930.1	4.12511e-08	0.66458	0.277	0	0.000696442		AC067930.1	4.12511e-08	0.66458	0.277	0	0.000696442		ASNA1	7.107e-08	-0.732861	0.053	0.379	0.00119988
	AL161891.1	3.62517e-08	0.662035	0.362	0.042	0.000612037		AL161891.1	3.62517e-08	0.662035	0.362	0.042	0.000612037		ACTR3	2.48498e-08	-0.731325	0.574	0.884	0.000419538
	FP565260.3	5.70386e-07	0.660172	0.415	0.095	0.00962982		FP565260.3	5.70386e-07	0.660172	0.415	0.095	0.00962982		BNIP3	3.94761e-08	-0.730416	0.053	0.379	0.000666475
	NEMP1	4.60655e-08	0.659123	0.298	0.011	0.000777723		NEMP1	4.60655e-08	0.659123	0.298	0.011	0.000777723		RPL19P16	2.86444e-07	-0.728212	0.564	0.853	0.00483603
	MGST3	1.80403e-07	0.659123	0.277	0.011	0.00304575		MGST3	1.80403e-07	0.659123	0.277	0.011	0.00304575		ITGAL	2.1521e-10	-0.727761	0.011	0.379	3.6334e-06
	GOLGB1	1.56804e-06	0.657132	0.457	0.147	0.0264732		GOLGB1	1.56804e-06	0.657132	0.457	0.147	0.0264732		CAMKK2	2.62725e-11	-0.726935	0.117	0.6	4.43558e-07
	AKT3	2.36073e-09	0.654865	0.319	0	3.98562e-05		AKT3	2.36073e-09	0.654865	0.319	0	3.98562e-05		C19orf53	8.61736e-07	-0.726345	0.447	0.758	0.0145487
	HIST1H4B	1.15936e-06	0.654865	0.223	0	0.0195735		HIST1H4B	1.15936e-06	0.654865	0.223	0	0.0195735		MOB3A	1.21815e-07	-0.726308	0.202	0.568	0.00205661
	TPI1	5.93647e-07	0.652858	0.989	0.968	0.0100225		TPI1	5.93647e-07	0.652858	0.989	0.968	0.0100225		NR3C1	5.65195e-07	-0.726308	0.202	0.558	0.00954219
	FLT1	1.14578e-06	0.650694	0.372	0.084	0.0193442		FLT1	1.14578e-06	0.650694	0.372	0.084	0.0193442		TMED2	7.18286e-07	-0.725031	0.415	0.737	0.0121268
	IWS1	8.25838e-07	0.649395	0.543	0.211	0.0139426		IWS1	8.25838e-07	0.649395	0.543	0.211	0.0139426		PRAMEF30P	3.73869e-14	-0.724765	0	0.474	6.31203e-10
	AC005261.2	6.50654e-08	0.648839	0.457	0.105	0.0010985		AC005261.2	6.50654e-08	0.648839	0.457	0.105	0.0010985		CTSZ	2.2174e-11	-0.724765	0	0.389	3.74364e-07
	CHORDC1	2.33753e-08	0.646242	0.606	0.221	0.000394645		CHORDC1	2.33753e-08	0.646242	0.606	0.221	0.000394645		SNX10	2.00785e-10	-0.724765	0	0.358	3.38986e-06
	LINC00996	1.00796e-08	0.645083	0.298	0	0.000170173		LINC00996	1.00796e-08	0.645083	0.298	0	0.000170173		DPP8	5.63997e-08	-0.724765	0	0.274	0.000952196
	LUZP1	2.64426e-09	0.639758	0.34	0.011	4.4643e-05		LUZP1	2.64426e-09	0.639758	0.34	0.011	4.4643e-05		TUFM	1.06133e-08	-0.724581	0.5	0.853	0.000179184
	U2.3	7.79765e-08	0.638962	0.33	0.032	0.00131648		U2.3	7.79765e-08	0.638962	0.33	0.032	0.00131648		SEPT1	7.59573e-11	-0.724497	0.064	0.495	1.28239e-06
	LINC01765	5.94468e-12	0.635236	0.404	0	1.00364e-07		LINC01765	5.94468e-12	0.635236	0.404	0	1.00364e-07		PPP2R2D	7.02557e-08	-0.724344	0.106	0.463	0.00118613
	GLUL	1.01982e-08	0.635236	0.298	0	0.000172175		GLUL	1.01982e-08	0.635236	0.298	0	0.000172175		MYL6	4.47708e-08	-0.723982	0.915	1	0.000755865
	PGGHG	4.00177e-08	0.635236	0.277	0	0.000675619		PGGHG	4.00177e-08	0.635236	0.277	0	0.000675619		SMIM14	9.00112e-09	-0.721699	0.043	0.4	0.000151966
	USO1	4.48148e-07	0.634663	0.617	0.242	0.00756608		USO1	4.48148e-07	0.634663	0.617	0.242	0.00756608		AP003352.1	2.31339e-07	-0.721699	0.532	0.821	0.0039057
	NXT1	2.67448e-07	0.631352	0.383	0.074	0.00451533		NXT1	2.67448e-07	0.631352	0.383	0.074	0.00451533		PIAS1	5.33002e-08	-0.721699	0.064	0.4	0.000899867
	SUSD6	3.69887e-07	0.630787	0.404	0.084	0.0062448		SUSD6	3.69887e-07	0.630787	0.404	0.084	0.0062448		GTF2A2	1.67667e-07	-0.719591	0.213	0.589	0.00283073
	TET2	2.66401e-09	0.629977	0.34	0.011	4.49765e-05		TET2	2.66401e-09	0.629977	0.34	0.011	4.49765e-05		MSMO1	3.8358e-07	-0.719332	0.138	0.484	0.00647598
	AMH	1.66915e-07	0.627196	0.426	0.095	0.00281802		AMH	1.66915e-07	0.627196	0.426	0.095	0.00281802		ITGB1BP1	6.76949e-08	-0.719143	0.138	0.505	0.00114289
	RNY1	2.42245e-10	0.626701	0.489	0.074	4.08983e-06		RNY1	2.42245e-10	0.626701	0.489	0.074	4.08983e-06		WASHC3	7.4382e-09	-0.719073	0.085	0.463	0.000125579
	NEMP2	2.02839e-08	0.62532	0.287	0	0.000342453		NEMP2	2.02839e-08	0.62532	0.287	0	0.000342453		SMIM20	1.21737e-06	-0.719073	0.074	0.368	0.0205528
	ZNF202	1.57468e-08	0.623842	0.362	0.032	0.000265854		ZNF202	1.57468e-08	0.623842	0.362	0.032	0.000265854		HCST	1.94444e-09	-0.718658	0.011	0.347	3.2828e-05
	SNORA11F	2.8313e-06	0.620295	0.447	0.147	0.0478008		SNORA11F	2.8313e-06	0.620295	0.447	0.147	0.0478008		ATP5G1	4.28066e-07	-0.717253	0.84	0.968	0.00722704
	KIF23	2.30665e-08	0.620129	0.309	0.011	0.000389431		KIF23	2.30665e-08	0.620129	0.309	0.011	0.000389431		INIP	7.61551e-11	-0.716085	0.074	0.505	1.28573e-06
	PAQR8	6.98348e-09	0.619508	0.904	0.758	0.000117902		PAQR8	6.98348e-09	0.619508	0.904	0.758	0.000117902		PPP1R9B	1.15154e-09	-0.714467	0.149	0.579	1.94414e-05
	GINM1	4.49336e-07	0.618966	0.351	0.053	0.00758614		GINM1	4.49336e-07	0.618966	0.351	0.053	0.00758614		LYN	1.59722e-08	-0.713662	0.085	0.453	0.000269659
	BDP1	1.42238e-06	0.616908	0.723	0.442	0.0240141		BDP1	1.42238e-06	0.616908	0.723	0.442	0.0240141		RPSAP8	8.71345e-07	-0.713662	0.489	0.8	0.0147109
	RNA5SP74	2.91438e-11	0.615336	0.383	0	4.92034e-07		RNA5SP74	2.91438e-11	0.615336	0.383	0	4.92034e-07		RPL23AP42	1.91371e-08	-0.713311	0.585	0.853	0.000323091
	RCN2	2.45182e-09	0.615336	0.319	0	4.13941e-05		RCN2	2.45182e-09	0.615336	0.319	0	4.13941e-05		TMSB4XP1	2.9949e-11	-0.713187	0.074	0.516	5.05629e-07
	METTL18	3.11546e-07	0.615336	0.245	0	0.00525983		METTL18	3.11546e-07	0.615336	0.245	0	0.00525983		ATP6V1B2	2.2821e-07	-0.71306	0.191	0.558	0.00385288
	PSAT1	2.01483e-07	0.615307	0.968	0.895	0.00340164		PSAT1	2.01483e-07	0.615307	0.968	0.895	0.00340164		PTTG1IP	8.623e-08	-0.712929	0.053	0.368	0.00145582
	ZNF2	2.56883e-10	0.615026	0.394	0.021	4.33696e-06		ZNF2	2.56883e-10	0.615026	0.394	0.021	4.33696e-06		BRI3BP	1.40117e-07	-0.712436	0.181	0.537	0.0023656
	INSIG2	1.27215e-09	0.615026	0.372	0.021	2.14777e-05		INSIG2	1.27215e-09	0.615026	0.372	0.021	2.14777e-05		FTLP3	1.00249e-07	-0.712207	0.17	0.537	0.0016925
	HIST1H2BM	3.63636e-07	0.615026	0.287	0.021	0.00613926		HIST1H2BM	3.63636e-07	0.615026	0.287	0.021	0.00613926		NCF1	2.50968e-09	-0.710558	0.074	0.463	4.23709e-05
	TEX2	2.8647e-10	0.610213	0.372	0.011	4.83647e-06		TEX2	2.8647e-10	0.610213	0.372	0.011	4.83647e-06		AL450405.1	2.60798e-08	-0.710558	0.894	0.979	0.000440306
	STXBP4	1.87456e-07	0.610213	0.277	0.011	0.00316482		STXBP4	1.87456e-07	0.610213	0.277	0.011	0.00316482		DPH2	1.93572e-09	-0.709498	0.011	0.347	3.26808e-05
	BCL2L1	1.60354e-07	0.61001	0.319	0.032	0.00270726		BCL2L1	1.60354e-07	0.61001	0.319	0.032	0.00270726		ATP8B5P	1.2481e-07	-0.709498	0.011	0.284	0.00210716
	RNA5SP202	1.26239e-06	0.61001	0.287	0.032	0.0213129		RNA5SP202	1.26239e-06	0.61001	0.287	0.032	0.0213129		DNAJC10	9.3993e-11	-0.70933	0.319	0.779	1.58688e-06
	AC027279.1	4.08588e-07	0.606106	0.883	0.737	0.00689819		AC027279.1	4.08588e-07	0.606106	0.883	0.737	0.00689819		AC097658.1	3.79564e-09	-0.709195	0.809	0.989	6.40818e-05
	ORC2	7.2725e-07	0.605178	0.277	0.021	0.0122782		ORC2	7.2725e-07	0.605178	0.277	0.021	0.0122782		AL663070.1	6.98994e-09	-0.709099	0.67	0.916	0.000118011
	TONSL	2.33593e-07	0.605079	0.319	0.032	0.00394375		TONSL	2.33593e-07	0.605079	0.319	0.032	0.00394375		PARG	8.16033e-08	-0.707624	0.085	0.421	0.00137771
	HIST1H2BG	1.13019e-06	0.600229	0.787	0.547	0.0190811		HIST1H2BG	1.13019e-06	0.600229	0.787	0.547	0.0190811		SERPINA9	5.64082e-08	-0.706269	0	0.274	0.00095234
	LATS1	1.39612e-06	0.600229	0.245	0.011	0.0235707		LATS1	1.39612e-06	0.600229	0.245	0.011	0.0235707		MT-CYB	1.27237e-11	-0.7061	1	1	2.14814e-07
	PPM1N	1.30623e-06	0.600229	0.681	0.368	0.0220531		PPM1N	1.30623e-06	0.600229	0.681	0.368	0.0220531		LZTR1	1.28743e-06	-0.706017	0.128	0.432	0.0217356
	PTPN1	2.78484e-08	0.600229	0.426	0.074	0.000470165		PTPN1	2.78484e-08	0.600229	0.426	0.074	0.000470165		TM7SF2	1.5632e-07	-0.705832	0.234	0.589	0.00263914
	IRF2BPL	1.76137e-06	0.597041	0.702	0.4	0.0297373		IRF2BPL	1.76137e-06	0.597041	0.702	0.4	0.0297373		HLA-DMA	2.26865e-10	-0.705757	0.33	0.789	3.83016e-06
	PDGFRA	1.08497e-06	0.596765	0.649	0.326	0.0183176		PDGFRA	1.08497e-06	0.596765	0.649	0.326	0.0183176		MRPS36	1.03573e-06	-0.702757	0.213	0.558	0.0174862
	SCAF8	1.75359e-07	0.595553	0.362	0.053	0.00296058		SCAF8	1.75359e-07	0.595553	0.362	0.053	0.00296058		ASPH	3.88711e-10	-0.702698	0.064	0.474	6.5626e-06
	ZNF26	2.20409e-07	0.593888	0.723	0.389	0.00372116		ZNF26	2.20409e-07	0.593888	0.723	0.389	0.00372116		AEN	8.50808e-08	-0.702146	0.064	0.4	0.00143642
	HSPD1	2.76017e-06	0.592679	0.989	0.905	0.0465999		HSPD1	2.76017e-06	0.592679	0.989	0.905	0.0465999		DOK3	1.92212e-10	-0.701486	0.128	0.568	3.24511e-06
	ARID5A	4.74922e-08	0.591914	0.415	0.074	0.000801811		ARID5A	4.74922e-08	0.591914	0.415	0.074	0.000801811		CUX1	1.70114e-06	-0.70094	0.351	0.684	0.0287203
	MRPL10	1.25772e-06	0.591296	0.383	0.084	0.0212341		MRPL10	1.25772e-06	0.591296	0.383	0.084	0.0212341		DDX3Y	7.90027e-09	-0.70028	0.011	0.326	0.00013338
	PAQR6	5.13183e-07	0.590951	0.372	0.074	0.00866406		PAQR6	5.13183e-07	0.590951	0.372	0.074	0.00866406		CXXC5	3.25615e-08	-0.70028	0.011	0.305	0.000549735
	DHTKD1	7.67597e-08	0.590769	0.362	0.042	0.00129593		DHTKD1	7.67597e-08	0.590769	0.362	0.042	0.00129593		CCM2	1.62789e-07	-0.699331	0.16	0.516	0.00274837
	FAM117B	1.37515e-06	0.590176	0.245	0.011	0.0232166		FAM117B	1.37515e-06	0.590176	0.245	0.011	0.0232166		RPL10A	1.22125e-10	-0.699234	0.979	1	2.06183e-06
	PLEKHA3	2.04157e-08	0.590069	0.809	0.484	0.000344679		PLEKHA3	2.04157e-08	0.590069	0.809	0.484	0.000344679		EEF1A1P9	3.41349e-09	-0.698668	0.904	0.979	5.76299e-05
	PDE11A	9.02036e-07	0.589341	0.649	0.326	0.0152291		PDE11A	9.02036e-07	0.589341	0.649	0.326	0.0152291		NDUFA13	5.56192e-08	-0.698343	0.819	0.958	0.000939019
	CDKN2C	6.24928e-08	0.586683	0.383	0.053	0.00105507		CDKN2C	6.24928e-08	0.586683	0.383	0.053	0.00105507		MRPS23	2.81953e-10	-0.69795	0.298	0.768	4.7602e-06
	MINDY3	1.18138e-09	0.584963	0.33	0	1.99453e-05		MINDY3	1.18138e-09	0.584963	0.33	0	1.99453e-05		LZTS1	1.71464e-09	-0.697703	0.032	0.389	2.89482e-05
	SH3KBP1	1.42614e-14	0.58224	1	1	2.40775e-10		SH3KBP1	1.42614e-14	0.58224	1	1	2.40775e-10		POP7	9.45089e-08	-0.697075	0.202	0.6	0.00159559
	ZNF562	4.36251e-08	0.580466	0.34	0.032	0.000736523		ZNF562	4.36251e-08	0.580466	0.34	0.032	0.000736523		SPATA48	2.18981e-12	-0.696931	0	0.421	3.69706e-08
	MYO18A	7.99765e-07	0.578403	0.468	0.147	0.0135024		MYO18A	7.99765e-07	0.578403	0.468	0.147	0.0135024		QDPR	9.1358e-11	-0.696931	0	0.368	1.5424e-06
	FARP1	1.84276e-09	0.576694	0.468	0.084	3.11113e-05		FARP1	1.84276e-09	0.576694	0.468	0.084	3.11113e-05		ATE1	6.70061e-09	-0.696012	0.064	0.432	0.000113126
	SFMBT2	9.20508e-08	0.575225	0.309	0.021	0.00155409		SFMBT2	9.20508e-08	0.575225	0.309	0.021	0.00155409		RPS7	1.23754e-10	-0.695658	0.989	1	2.08934e-06
	AC004076.2	6.03644e-11	0.574694	0.372	0	1.01913e-06		AC004076.2	6.03644e-11	0.574694	0.372	0	1.01913e-06		RPL9P18	1.3859e-07	-0.694891	0.66	0.895	0.00233981
	HIST1H4C	2.16381e-07	0.570912	1	1	0.00365316		HIST1H4C	2.16381e-07	0.570912	1	1	0.00365316		PPP1R16B	1.80902e-07	-0.694477	0.074	0.4	0.00305417
	FP565260.6	1.81627e-07	0.570482	0.319	0.032	0.00306641		FP565260.6	1.81627e-07	0.570482	0.319	0.032	0.00306641		ARHGAP27P1-BPTFP1-KPNA2P3	4.1333e-12	-0.694391	0.021	0.453	6.97825e-08
	TTC28	2.22382e-06	0.570328	0.628	0.295	0.0375448		TTC28	2.22382e-06	0.570328	0.628	0.295	0.0375448		RPSAP58	9.66e-10	-0.694363	0.957	1	1.6309e-05
	PRKD3	1.74418e-06	0.568958	0.755	0.463	0.0294469		PRKD3	1.74418e-06	0.568958	0.755	0.463	0.0294469		PLEKHJ1	5.89452e-08	-0.693832	0.117	0.484	0.000995172
	TSPYL4	9.91798e-07	0.566509	0.298	0.032	0.0167445		TSPYL4	9.91798e-07	0.566509	0.298	0.032	0.0167445		PSMC3	7.30748e-07	-0.693393	0.404	0.758	0.0123372
	HIST1H4F	8.03389e-08	0.564352	0.266	0	0.00135636		HIST1H4F	8.03389e-08	0.564352	0.266	0	0.00135636		UBE2O	1.0578e-07	-0.690163	0.128	0.484	0.00178588
	VDR	1.15936e-06	0.564352	0.223	0	0.0195735		VDR	1.15936e-06	0.564352	0.223	0	0.0195735		ACBD3	5.1772e-08	-0.689605	0.064	0.389	0.000874066
	NDUFA9	8.57305e-07	0.564009	0.468	0.137	0.0144739		NDUFA9	8.57305e-07	0.564009	0.468	0.137	0.0144739		RER1	2.57481e-07	-0.689277	0.117	0.453	0.00434705
	HNRNPA1	1.74505e-08	0.561714	1	1	0.000294617		HNRNPA1	1.74505e-08	0.561714	1	1	0.000294617		DUSP2	8.1688e-11	-0.688601	0.032	0.432	1.37914e-06
	ITFG1	5.5389e-08	0.56141	0.457	0.095	0.000935132		ITFG1	5.5389e-08	0.56141	0.457	0.095	0.000935132		SSBP3	4.45864e-11	-0.687532	0	0.379	7.52752e-07
	ZSCAN29	7.84273e-08	0.557585	0.404	0.074	0.00132409		ZSCAN29	7.84273e-08	0.557585	0.404	0.074	0.00132409		RPL13AP6	3.76363e-10	-0.687397	1	1	6.35413e-06
	TGM4	5.1312e-07	0.556508	0.67	0.358	0.00866301		TGM4	5.1312e-07	0.556508	0.67	0.358	0.00866301		RAB2A	5.96794e-07	-0.68602	0.16	0.495	0.0100757
	RNU6-16P	4.07127e-08	0.553936	0.277	0	0.000687352		RNU6-16P	4.07127e-08	0.553936	0.277	0	0.000687352		AL161787.1	1.91134e-07	-0.685731	0.883	0.979	0.00322692
	NPM1P40	7.12955e-07	0.553687	0.862	0.653	0.0120368		NPM1P40	7.12955e-07	0.553687	0.862	0.653	0.0120368		ST6GAL1	2.75943e-07	-0.68572	0.489	0.853	0.00465875
	RABEP1	1.37062e-06	0.553363	0.606	0.263	0.0231401		RABEP1	1.37062e-06	0.553363	0.606	0.263	0.0231401		C6orf106	1.88319e-09	-0.685173	0.021	0.368	3.17939e-05
	PCMTD2	2.08911e-08	0.549924	0.383	0.042	0.000352705		PCMTD2	2.08911e-08	0.549924	0.383	0.042	0.000352705		AL805961.2	1.2837e-08	-0.682906	0.043	0.379	0.000216727
	DDB2	2.30069e-08	0.549245	0.309	0.011	0.000388425		DDB2	2.30069e-08	0.549245	0.309	0.011	0.000388425		ISCU	1.88863e-08	-0.682906	0.032	0.358	0.000318858
	ZNF154	7.12284e-07	0.549245	0.255	0.011	0.0120255		ZNF154	7.12284e-07	0.549245	0.255	0.011	0.0120255		CIB1	1.23413e-06	-0.681937	0.074	0.368	0.0208358
	PFKP	1.14893e-06	0.547222	0.872	0.663	0.0193975		PFKP	1.14893e-06	0.547222	0.872	0.663	0.0193975		DDIT4	3.11799e-08	-0.681341	0.096	0.474	0.000526409
	RBL1	2.42481e-06	0.545781	0.372	0.084	0.0409381		RBL1	2.42481e-06	0.545781	0.372	0.084	0.0409381		CAPN1	7.31054e-09	-0.681057	0.074	0.442	0.000123424
	GINS4	1.12776e-09	0.543443	0.33	0	1.90401e-05		GINS4	1.12776e-09	0.543443	0.33	0	1.90401e-05		TUBB4B	1.71885e-07	-0.680865	0.181	0.547	0.00290193
	FNIP2	2.38661e-09	0.543443	0.319	0	4.02931e-05		FNIP2	2.38661e-09	0.543443	0.319	0	4.02931e-05		GOLGA8A	7.06186e-07	-0.680476	0.34	0.653	0.0119225
	DPYD	1.15932e-06	0.543443	0.223	0	0.0195728		DPYD	1.15932e-06	0.543443	0.223	0	0.0195728		TEX10	1.34432e-06	-0.67932	0.33	0.663	0.0226962
	SOCS7	1.16252e-06	0.543443	0.223	0	0.0196268		SOCS7	1.16252e-06	0.543443	0.223	0	0.0196268		RPL36AP45	2.8051e-08	-0.678994	0.255	0.663	0.000473585
	KLF15	1.98694e-08	0.540108	0.351	0.032	0.000335456		KLF15	1.98694e-08	0.540108	0.351	0.032	0.000335456		AL672032.1	1.00855e-12	-0.678072	0	0.432	1.70273e-08
	TM2D2	3.63327e-07	0.538829	0.266	0.011	0.00613405		TM2D2	3.63327e-07	0.538829	0.266	0.011	0.00613405		NUDT11	7.34856e-09	-0.678072	0	0.305	0.000124066
	ACSF2	1.363e-06	0.538829	0.245	0.011	0.0230115		ACSF2	1.363e-06	0.538829	0.245	0.011	0.0230115		TRPT1	8.87415e-08	-0.677305	0.032	0.337	0.00149822
	GREM1	1.60261e-06	0.538413	0.745	0.442	0.0270569		GREM1	1.60261e-06	0.538413	0.745	0.442	0.0270569		LLPH	7.83636e-07	-0.676611	0.106	0.411	0.0132301
	IQSEC1	7.94959e-08	0.532874	0.266	0	0.00134213		IQSEC1	7.94959e-08	0.532874	0.266	0	0.00134213		NADK	2.03882e-07	-0.676184	0.372	0.737	0.00344214
	ST8SIA4	6.01994e-07	0.532874	0.234	0	0.0101635		ST8SIA4	6.01994e-07	0.532874	0.234	0	0.0101635		BAD	1.40369e-07	-0.675895	0.021	0.305	0.00236985
	TMEM107	4.75542e-07	0.52984	0.287	0.021	0.00802857		TMEM107	4.75542e-07	0.52984	0.287	0.021	0.00802857		USP14	8.07764e-08	-0.67419	0.213	0.6	0.00136375
	DIAPH2	6.76867e-09	0.528439	0.447	0.074	0.000114275		DIAPH2	6.76867e-09	0.528439	0.447	0.074	0.000114275		RPL13AP25	1.38844e-08	-0.673181	0.894	0.979	0.00023441
	PHACTR2	9.37922e-08	0.528336	0.287	0.011	0.00158349		PHACTR2	9.37922e-08	0.528336	0.287	0.011	0.00158349		ANKH	2.15128e-10	-0.672265	0.011	0.379	3.632e-06
	TPT1	7.86635e-10	0.527742	1	1	1.32808e-05		TPT1	7.86635e-10	0.527742	1	1	1.32808e-05		MDFIC	1.61198e-08	-0.672265	0.011	0.316	0.000272151
	HMGB1P13	7.15487e-07	0.523878	0.277	0.021	0.0120796		HMGB1P13	7.15487e-07	0.523878	0.277	0.021	0.0120796		RPL5P9	1.8268e-06	-0.672057	0.298	0.621	0.0308418
	FAM120C	3.45561e-08	0.522751	0.404	0.063	0.00058341		FAM120C	3.45561e-08	0.522751	0.404	0.063	0.00058341		HEBP2	2.62844e-07	-0.671575	0.149	0.495	0.00443759
	ADARB1	2.79652e-06	0.522751	0.34	0.074	0.0472137		ADARB1	2.79652e-06	0.522751	0.34	0.074	0.0472137		DCAF6	1.50107e-07	-0.671367	0.096	0.432	0.00253425
	Y-RNA.71	1.25037e-10	0.522227	0.362	0	2.11101e-06		Y-RNA.71	1.25037e-10	0.522227	0.362	0	2.11101e-06		NAMPT	2.78087e-06	-0.670979	0.106	0.411	0.0469494
	RN7SKP180	1.00008e-08	0.522227	0.298	0	0.000168843		RN7SKP180	1.00008e-08	0.522227	0.298	0	0.000168843		MORF4L1	1.59388e-06	-0.670875	0.287	0.632	0.0269095
	AL831711.1	1.007e-08	0.522227	0.298	0	0.000170012		AL831711.1	1.007e-08	0.522227	0.298	0	0.000170012		LAPTM5	2.23787e-07	-0.6703	0.915	0.968	0.0037782
	AC105046.1	2.02483e-08	0.522227	0.287	0	0.000341853		AC105046.1	2.02483e-08	0.522227	0.287	0	0.000341853		EMC9	2.83921e-07	-0.66986	0.074	0.389	0.00479344
	AFF1	1.1513e-06	0.522227	0.223	0	0.0194374		AFF1	1.1513e-06	0.522227	0.223	0	0.0194374		RHOA	6.20135e-07	-0.669604	0.723	0.937	0.0104697
	ERV3-1	2.66236e-09	0.517767	0.34	0.011	4.49486e-05		ERV3-1	2.66236e-09	0.517767	0.34	0.011	4.49486e-05		MTRNR2L10	1.30636e-07	-0.669072	0.936	0.958	0.00220553
	IP6K1	7.21232e-07	0.517767	0.255	0.011	0.0121766		IP6K1	7.21232e-07	0.517767	0.255	0.011	0.0121766		CYB561D2	8.50568e-10	-0.668549	0	0.337	1.43601e-05
	SNORD3B-2	1.6328e-07	0.516927	0.362	0.053	0.00275666		SNORD3B-2	1.6328e-07	0.516927	0.362	0.053	0.00275666		ANKRD39	1.07153e-07	-0.668549	0	0.263	0.00180907
	CYP20A1	1.51669e-06	0.513386	0.266	0.021	0.0256063		CYP20A1	1.51669e-06	0.513386	0.266	0.021	0.0256063		SGMS1	7.83802e-07	-0.668549	0	0.232	0.0132329
	MYOZ2	1.14257e-09	0.5115	0.33	0	1.929e-05		MYOZ2	1.14257e-09	0.5115	0.33	0	1.929e-05		AC026403.1	6.19914e-12	-0.66826	1	1	1.0466e-07
	C8orf74	4.92153e-09	0.5115	0.309	0	8.30901e-05		C8orf74	4.92153e-09	0.5115	0.309	0	8.30901e-05		UVRAG	9.44339e-09	-0.66826	0.043	0.389	0.000159433
	MYL4	5.97435e-07	0.5115	0.234	0	0.0100865		MYL4	5.97435e-07	0.5115	0.234	0	0.0100865		TNF	1.97774e-08	-0.66826	0.043	0.379	0.000333902
	CARD16	5.97812e-07	0.5115	0.234	0	0.0100929		CARD16	5.97812e-07	0.5115	0.234	0	0.0100929		LMNA	1.39041e-07	-0.667998	0.064	0.389	0.00234743
	COMMD7	2.23263e-07	0.510475	0.34	0.042	0.00376936		COMMD7	2.23263e-07	0.510475	0.34	0.042	0.00376936		RPL13AP7	1.79953e-09	-0.667855	0.979	1	3.03814e-05
	MTRF1L	1.77286e-07	0.509081	0.319	0.032	0.00299313		MTRF1L	1.77286e-07	0.509081	0.319	0.032	0.00299313		CAMLG	1.52254e-07	-0.667162	0.117	0.474	0.0025705
	RNU6-4P	1.81627e-07	0.509081	0.319	0.032	0.00306641		RNU6-4P	1.81627e-07	0.509081	0.319	0.032	0.00306641		PPIL1	1.70973e-07	-0.666204	0.064	0.379	0.00288654
	CGAS	2.56535e-07	0.509081	0.277	0.011	0.00433108		CGAS	2.56535e-07	0.509081	0.277	0.011	0.00433108		DENND6B	1.71082e-07	-0.666204	0.106	0.442	0.00288837
	RIMS2	9.34649e-08	0.50712	0.287	0.011	0.00157797		RIMS2	9.34649e-08	0.50712	0.287	0.011	0.00157797		RPL23AP2	3.0293e-08	-0.664976	0.66	0.905	0.000511437
	CD9	1.86044e-07	0.50712	0.277	0.011	0.00314098		CD9	1.86044e-07	0.50712	0.277	0.011	0.00314098		ACADVL	1.57394e-06	-0.664213	0.213	0.547	0.0265728
	snoU2-30.1	7.276e-07	0.506802	0.351	0.063	0.0122841		snoU2-30.1	7.276e-07	0.506802	0.351	0.063	0.0122841		AC104619.3	1.12606e-08	-0.662805	0.234	0.642	0.000190112
	PAAF1	2.48444e-08	0.502664	0.862	0.558	0.000419448		PAAF1	2.48444e-08	0.502664	0.862	0.558	0.000419448		GRN	2.23622e-06	-0.662805	0.181	0.495	0.0377541
	SFN	9.83439e-09	0.500694	0.298	0	0.000166034		SFN	9.83439e-09	0.500694	0.298	0	0.000166034		AGO1	4.81e-10	-0.662805	0.096	0.516	8.12072e-06
	SPICE1	7.89896e-08	0.500694	0.266	0	0.00133358		SPICE1	7.89896e-08	0.500694	0.266	0	0.00133358		HIGD1A	3.8486e-07	-0.662805	0.064	0.368	0.00649759
	VTRNA3-1P	8.05139e-08	0.500694	0.266	0	0.00135932		VTRNA3-1P	8.05139e-08	0.500694	0.266	0	0.00135932		SH3BGRL3	2.04311e-06	-0.660669	0.34	0.674	0.0344939
	RTN4IP1	1.56787e-07	0.500694	0.255	0	0.00264703		RTN4IP1	1.56787e-07	0.500694	0.255	0	0.00264703		AC012146.1	2.94877e-08	-0.659333	0.064	0.421	0.000497841
	HIST1H4E	1.15143e-06	0.500694	0.223	0	0.0194395		HIST1H4E	1.15143e-06	0.500694	0.223	0	0.0194395		RPL7P8	1.46808e-07	-0.659095	0.362	0.695	0.00247855
	HIST2H2BF	2.51566e-06	0.498589	0.277	0.032	0.0424719		HIST2H2BF	2.51566e-06	0.498589	0.277	0.032	0.0424719		RPSAP12	2.68986e-07	-0.659063	0.521	0.789	0.00454129
	MEPE	1.82915e-07	0.496393	0.277	0.011	0.00308815		MEPE	1.82915e-07	0.496393	0.277	0.011	0.00308815		IFI27L2	9.57792e-11	-0.658963	0	0.368	1.61704e-06
	RIPOR1	3.67619e-07	0.496393	0.266	0.011	0.00620652		RIPOR1	3.67619e-07	0.496393	0.266	0.011	0.00620652		IPO13	8.50568e-10	-0.658963	0	0.337	1.43601e-05
	WAC-AS1	7.45162e-07	0.494736	0.372	0.074	0.0125806		WAC-AS1	7.45162e-07	0.494736	0.372	0.074	0.0125806		VCL	8.5999e-10	-0.658963	0	0.337	1.45192e-05
	CBX3	1.74262e-07	0.49115	1	0.968	0.00294206		CBX3	1.74262e-07	0.49115	1	0.968	0.00294206		RAB8B	3.50115e-09	-0.658963	0	0.316	5.91099e-05
	FOCAD	1.37508e-07	0.490352	0.287	0.011	0.00232155		FOCAD	1.37508e-07	0.490352	0.287	0.011	0.00232155		DESI1	1.42545e-08	-0.658963	0	0.295	0.000240659
	TXLNB	7.89896e-08	0.489805	0.266	0	0.00133358		TXLNB	7.89896e-08	0.489805	0.266	0	0.00133358		IPO8	2.63476e-06	-0.657923	0.085	0.379	0.0444826
	RAG2	7.99226e-08	0.489805	0.266	0	0.00134933		RAG2	7.99226e-08	0.489805	0.266	0	0.00134933		TACC1	1.3612e-08	-0.657159	0.234	0.653	0.000229811
	PINCR	1.1513e-06	0.489805	0.223	0	0.0194374		PINCR	1.1513e-06	0.489805	0.223	0	0.0194374		MRM2	2.2789e-07	-0.65611	0.245	0.632	0.00384746
	NINJ1	2.19538e-06	0.489805	0.213	0	0.0370645		NINJ1	2.19538e-06	0.489805	0.213	0	0.0370645		SSBP4	1.02517e-07	-0.655426	0.043	0.347	0.00173079
	SLC35B1	1.9276e-07	0.483253	0.404	0.074	0.00325437		SLC35B1	1.9276e-07	0.483253	0.404	0.074	0.00325437		EIF3F	1.52337e-06	-0.654585	0.415	0.758	0.025719
	ARHGAP15	9.35778e-07	0.481443	0.255	0.011	0.0157987		ARHGAP15	9.35778e-07	0.481443	0.255	0.011	0.0157987		PSMB5	7.59806e-08	-0.653393	0.351	0.726	0.00128278
	DNAH1	7.28179e-07	0.479935	0.319	0.042	0.0122938		DNAH1	7.28179e-07	0.479935	0.319	0.042	0.0122938		RIPK1	3.94564e-09	-0.653282	0.011	0.337	6.66142e-05
	ZNF714	1.90928e-06	0.479935	0.319	0.053	0.0322344		ZNF714	1.90928e-06	0.479935	0.319	0.053	0.0322344		NCF4	4.20056e-07	-0.653112	0.138	0.474	0.0070918
	INTS6L	1.52598e-07	0.478834	0.255	0	0.00257632		INTS6L	1.52598e-07	0.478834	0.255	0	0.00257632		TADA3	1.18083e-08	-0.652657	0.053	0.411	0.000199359
	AC107375.1	5.95001e-07	0.478834	0.234	0	0.0100454		AC107375.1	5.95001e-07	0.478834	0.234	0	0.0100454		REL	1.77496e-06	-0.651607	0.032	0.284	0.0299667
	WASF1	7.06009e-07	0.474698	0.255	0.011	0.0119195		WASF1	7.06009e-07	0.474698	0.255	0.011	0.0119195		MFSD2B	3.52829e-08	-0.65149	0.351	0.737	0.000595682
	FP236241.1	1.37404e-06	0.474698	0.245	0.011	0.0231979		FP236241.1	1.37404e-06	0.474698	0.245	0.011	0.0231979		OLA1	5.78561e-08	-0.650732	0.181	0.579	0.000976785
	GRHL2	9.83205e-09	0.467779	0.298	0	0.000165995		GRHL2	9.83205e-09	0.467779	0.298	0	0.000165995		FAM92A	1.74499e-07	-0.650616	0.032	0.326	0.00294606
	IGLV1-36	7.98798e-08	0.467779	0.266	0	0.00134861		IGLV1-36	7.98798e-08	0.467779	0.266	0	0.00134861		UQCRH	1.40061e-06	-0.65052	0.84	0.968	0.0236465
	CITED2	5.97701e-07	0.467779	0.234	0	0.010091		CITED2	5.97701e-07	0.467779	0.234	0	0.010091		KANK1	1.40086e-07	-0.649997	0.043	0.347	0.00236508
	RN7SKP160	1.84025e-07	0.463727	0.277	0.011	0.00310689		RN7SKP160	1.84025e-07	0.463727	0.277	0.011	0.00310689		GABARAP	1.00348e-08	-0.649749	0.138	0.526	0.000169418
	LYPD4	9.04412e-07	0.458049	0.383	0.084	0.0152692		LYPD4	9.04412e-07	0.458049	0.383	0.084	0.0152692		ACTR10	2.25989e-08	-0.649749	0.096	0.484	0.000381538
	ALMS1	2.60353e-06	0.458049	0.351	0.074	0.0439554		ALMS1	2.60353e-06	0.458049	0.351	0.074	0.0439554		CAPS	3.42066e-14	-0.649313	0	0.474	5.7751e-10
	TRMT44	2.70011e-06	0.452672	0.234	0.011	0.045586		TRMT44	2.70011e-06	0.452672	0.234	0.011	0.045586		TMEM64	2.12293e-07	-0.649313	0	0.253	0.00358414
	HLA-J	1.31886e-06	0.450204	0.372	0.074	0.0222664		HLA-J	1.31886e-06	0.450204	0.372	0.074	0.0222664		RPL15	3.77983e-11	-0.648293	1	1	6.38148e-07
	ZCCHC3	2.45485e-07	0.448777	0.277	0.011	0.00414452		ZCCHC3	2.45485e-07	0.448777	0.277	0.011	0.00414452		RPL23AP12	1.19675e-07	-0.647698	0.266	0.653	0.00202048
	RPS27	1.1651e-08	0.446611	1	1	0.000196704		RPS27	1.1651e-08	0.446611	1	1	0.000196704		RPL23A	4.05104e-12	-0.647312	1	1	6.83937e-08
	KCNMB3	2.21926e-06	0.445411	0.213	0	0.0374678		KCNMB3	2.21926e-06	0.445411	0.213	0	0.0374678		MTAP	5.85274e-09	-0.646148	0.043	0.389	9.88118e-05
	IGHMBP2	3.6936e-07	0.441532	0.266	0.011	0.0062359		IGHMBP2	3.6936e-07	0.441532	0.266	0.011	0.0062359		UROS	4.21385e-07	-0.645527	0.085	0.4	0.00711424
	PROCA1	1.37329e-06	0.441532	0.245	0.011	0.0231852		PROCA1	1.37329e-06	0.441532	0.245	0.011	0.0231852		DHX37	1.53999e-06	-0.645527	0.085	0.389	0.0259996
	SLC4A1	5.17408e-07	0.4375	0.34	0.053	0.0087354		SLC4A1	5.17408e-07	0.4375	0.34	0.053	0.0087354		YWHAZ	8.42143e-07	-0.645395	0.511	0.811	0.0142179
	SMUG1	1.55881e-07	0.434096	0.255	0	0.00263174		SMUG1	1.55881e-07	0.434096	0.255	0	0.00263174		FNBP1	5.90125e-10	-0.645247	0.181	0.642	9.96308e-06
	ARMCX5	5.92135e-07	0.434096	0.234	0	0.00999702		ARMCX5	5.92135e-07	0.434096	0.234	0	0.00999702		ATXN10	7.82127e-07	-0.645041	0.266	0.611	0.0132046
	RN7SKP173	1.16124e-06	0.434096	0.223	0	0.0196052		RN7SKP173	1.16124e-06	0.434096	0.223	0	0.0196052		EMBP1	3.39641e-10	-0.644658	0.053	0.453	5.73416e-06
	SAMD9	2.21999e-06	0.434096	0.213	0	0.0374801		SAMD9	2.21999e-06	0.434096	0.213	0	0.0374801		RPL29P11	5.84504e-07	-0.643959	0.511	0.789	0.00986819
	NUPR1	9.08204e-07	0.430304	0.298	0.032	0.0153332		NUPR1	9.08204e-07	0.430304	0.298	0.032	0.0153332		AMPD2	7.64558e-07	-0.643225	0.064	0.358	0.012908
	ZXDC	8.24432e-07	0.430304	0.362	0.063	0.0139189		ZXDC	8.24432e-07	0.430304	0.362	0.063	0.0139189		AC245060.4	1.98286e-07	-0.643042	0.319	0.695	0.00334766
	AC005224.2	1.44406e-06	0.426581	0.266	0.021	0.0243801		AC005224.2	1.44406e-06	0.426581	0.266	0.021	0.0243801		TERF2	1.36838e-06	-0.640288	0.128	0.453	0.0231023
	SLC16A10	1.46885e-06	0.426581	0.266	0.021	0.0247986		SLC16A10	1.46885e-06	0.426581	0.266	0.021	0.0247986		EPS8L2	2.00711e-10	-0.639598	0	0.358	3.3886e-06
	NFKBIZ	1.05968e-06	0.423351	0.277	0.021	0.0178906		NFKBIZ	1.05968e-06	0.423351	0.277	0.021	0.0178906		RPS2P48	3.97456e-09	-0.639405	0.074	0.442	6.71025e-05
	HJURP	1.42036e-06	0.419657	0.33	0.053	0.0239799		HJURP	1.42036e-06	0.419657	0.33	0.053	0.0239799		CUTC	5.06562e-08	-0.639237	0.064	0.411	0.000855229
	AP1AR	3.6936e-07	0.418989	0.266	0.011	0.0062359		AP1AR	3.6936e-07	0.418989	0.266	0.011	0.0062359		NPIPB13	1.63302e-07	-0.639089	0.138	0.505	0.00275703
	SCAPER	7.21232e-07	0.418989	0.255	0.011	0.0121766		SCAPER	7.21232e-07	0.418989	0.255	0.011	0.0121766		AC112491.1	3.74894e-07	-0.63848	0.883	0.979	0.00632933
	SLC30A8	8.8304e-07	0.416229	0.372	0.074	0.0149084		SLC30A8	8.8304e-07	0.416229	0.372	0.074	0.0149084		CD37	2.63307e-07	-0.638343	0.383	0.747	0.00444541
	AL357055.3	7.8399e-08	0.411195	0.266	0	0.00132361		AL357055.3	7.8399e-08	0.411195	0.266	0	0.00132361		ZBTB9	3.1929e-13	-0.638175	0.011	0.474	5.39058e-09
	PLCH1	1.13426e-06	0.411195	0.223	0	0.0191498		PLCH1	1.13426e-06	0.411195	0.223	0	0.0191498		FAM213A	3.88819e-09	-0.638175	0.021	0.358	6.56444e-05
	ATP5E	1.36714e-06	0.406702	1	1	0.0230814		ATP5E	1.36714e-06	0.406702	1	1	0.0230814		AC135068.6	1.39052e-06	-0.637282	0.702	0.937	0.0234761
	KIF5C	1.46885e-06	0.404039	0.266	0.021	0.0247986		KIF5C	1.46885e-06	0.404039	0.266	0.021	0.0247986		SLC25A17	1.22976e-08	-0.635498	0.053	0.4	0.000207621
	ZNF182	2.78596e-06	0.400557	0.277	0.032	0.0470354		ZNF182	2.78596e-06	0.400557	0.277	0.032	0.0470354		RANBP3	1.48398e-08	-0.634987	0.255	0.663	0.00025054
	HLA-V	3.01981e-07	0.399607	0.245	0	0.00509834		HLA-V	3.01981e-07	0.399607	0.245	0	0.00509834		SAT2	1.83896e-06	-0.634046	0.011	0.242	0.0310471
	FAM72B	1.05793e-06	0.397137	0.277	0.021	0.017861		FAM72B	1.05793e-06	0.397137	0.277	0.021	0.017861		STIM1	4.75597e-07	-0.633022	0.074	0.379	0.00802951
	AC138761.4	1.90369e-08	0.387926	0.287	0	0.0003214		AC138761.4	1.90369e-08	0.387926	0.287	0	0.0003214		BPTF	6.75565e-07	-0.631096	0.691	0.884	0.0114056
	GPC2	7.71107e-08	0.387926	0.266	0	0.00130186		GPC2	7.71107e-08	0.387926	0.266	0	0.00130186		SRPRB	1.90797e-06	-0.630725	0.128	0.432	0.0322123
	RN7SKP79	7.77704e-08	0.387926	0.266	0	0.001313		RN7SKP79	7.77704e-08	0.387926	0.266	0	0.001313		PSMC5	2.56425e-06	-0.6302	0.404	0.737	0.0432922
	PRSS56	1.53797e-07	0.387926	0.255	0	0.00259655		PRSS56	1.53797e-07	0.387926	0.255	0	0.00259655		AC092865.4	1.84822e-06	-0.630068	0.202	0.516	0.0312035
	AC016168.2	5.85109e-07	0.387926	0.234	0	0.00987839		AC016168.2	5.85109e-07	0.387926	0.234	0	0.00987839		KRT89P	2.14336e-12	-0.629817	0	0.421	3.61863e-08
	FMNL2	1.15062e-06	0.387926	0.223	0	0.0194259		FMNL2	1.15062e-06	0.387926	0.223	0	0.0194259		HTR4	4.61827e-12	-0.629817	0	0.411	7.79702e-08
	SLC8A1	3.70923e-07	0.384501	0.266	0.011	0.00626229		SLC8A1	3.70923e-07	0.384501	0.266	0.011	0.00626229		FAM49A	4.12146e-10	-0.629817	0	0.347	6.95827e-06
	DDX43P2	1.87959e-08	0.376148	0.287	0	0.000317331		DDX43P2	1.87959e-08	0.376148	0.287	0	0.000317331		AC124248.1	3.53702e-09	-0.629817	0	0.316	5.97155e-05
	AGPAT4-IT1	2.21805e-06	0.376148	0.213	0	0.0374473		AGPAT4-IT1	2.21805e-06	0.376148	0.213	0	0.0374473		USP20	2.83045e-08	-0.629817	0	0.284	0.000477865
	LRRC71	7.24905e-07	0.372819	0.255	0.011	0.0122386		LRRC71	7.24905e-07	0.372819	0.255	0.011	0.0122386		CXorf57	5.60894e-08	-0.629817	0	0.274	0.000946957
	MACROD2	1.52575e-07	0.364274	0.255	0	0.00257593		MACROD2	1.52575e-07	0.364274	0.255	0	0.00257593		HOMER3	4.12945e-07	-0.629817	0	0.242	0.00697175
	PRR20C	1.52575e-07	0.364274	0.255	0	0.00257593		PRR20C	1.52575e-07	0.364274	0.255	0	0.00257593		BBS2	5.86302e-10	-0.62915	0.064	0.463	9.89853e-06
	RAB3IL1	5.88777e-07	0.364274	0.234	0	0.00994032		RAB3IL1	5.88777e-07	0.364274	0.234	0	0.00994032		CORO1A	4.82703e-07	-0.628879	0.479	0.832	0.00814948
	PER3	5.81005e-07	0.352302	0.234	0	0.0098091		PER3	5.81005e-07	0.352302	0.234	0	0.0098091		EPS15L1	1.57915e-06	-0.62804	0.096	0.4	0.0266609
	CLCN4	5.85043e-07	0.340229	0.234	0	0.00987729		CLCN4	5.85043e-07	0.340229	0.234	0	0.00987729		RPL7P11	3.77567e-09	-0.62594	0.128	0.526	6.37446e-05
	AC046158.1	1.13422e-06	0.340229	0.223	0	0.0191491		AC046158.1	1.13422e-06	0.340229	0.223	0	0.0191491		RAB9A	1.87656e-06	-0.623135	0.053	0.326	0.0316819
	TRPM4	2.78304e-06	0.325122	0.234	0.011	0.0469861		TRPM4	2.78304e-06	0.325122	0.234	0.011	0.0469861		EEF1A1P12	3.49762e-07	-0.622368	0.957	1	0.00590504
	AP002981.1	1.12709e-06	0.315776	0.223	0	0.0190287		AP002981.1	1.12709e-06	0.315776	0.223	0	0.0190287		CCDC144CP	4.25987e-12	-0.619969	0	0.411	7.19194e-08
	AC108676.1	2.17234e-06	0.303392	0.213	0	0.0366757		AC108676.1	2.17234e-06	0.303392	0.213	0	0.0366757		ZBTB48	3.46437e-09	-0.619969	0	0.316	5.8489e-05
	TMEM133	2.77511e-06	-0.312787	0	0.211	0.0468522									SFXN4	1.11e-07	-0.619969	0	0.263	0.00187402
	PTPRJ	7.62205e-07	-0.324962	0	0.232	0.0128683									UQCR10	6.2334e-08	-0.619936	0.957	0.989	0.00105238
	SLC25A27	1.88205e-06	-0.345615	0.011	0.242	0.0317747									TRAC	2.53041e-07	-0.618939	0.021	0.295	0.0042721
	EN1	7.67508e-07	-0.349008	0	0.232	0.0129578									RUNDC1	5.02437e-07	-0.618939	0.021	0.284	0.00848264
	ZNF569	7.72053e-07	-0.349008	0	0.232	0.0130346									OSBP2	3.77956e-07	-0.6181	0.298	0.621	0.00638103
	MTFMT	2.77511e-06	-0.349008	0	0.211	0.0468522									RPS3A	1.15011e-10	-0.617818	1	1	1.94174e-06
	PPP1R3G	2.06434e-06	-0.353967	0.021	0.263	0.0348522									RHOG	2.40428e-08	-0.617001	0.032	0.358	0.000405914
	IFI30	7.67508e-07	-0.360882	0	0.232	0.0129578									RPS3AP36	1.24436e-06	-0.616089	0.383	0.695	0.0210085
	LINC-PINT	2.79034e-06	-0.360882	0	0.211	0.0471094									PFAS	1.13264e-06	-0.616089	0.074	0.368	0.0191224
	HMCN1	7.62205e-07	-0.372659	0	0.232	0.0128683									IDH3G	1.94323e-09	-0.61455	0.011	0.347	3.28075e-05
	MT-ND4	6.82391e-07	-0.373919	1	1	0.0115208									NDUFAF1	1.29055e-07	-0.61455	0.011	0.284	0.00217883
	PCYOX1	9.77383e-07	-0.380662	0.011	0.253	0.0165012									JUP	4.76039e-07	-0.61455	0.011	0.263	0.00803696
	BTBD7P1	1.88211e-06	-0.380662	0.011	0.242	0.0317757									LRRC14	2.54852e-06	-0.614365	0.096	0.389	0.0430267
	EEF1A1P3	5.12754e-07	-0.381251	0.043	0.326	0.00865682									RPS3AP26	9.30541e-08	-0.613118	0.915	0.989	0.00157103
	HGH1	1.47615e-06	-0.384341	0	0.221	0.0249218									SH2D3A	2.44113e-06	-0.612764	0.043	0.305	0.0412136
	RPL27A	5.13816e-08	-0.385439	1	1	0.000867476									DGKA	1.47432e-07	-0.611924	0.053	0.368	0.00248909
	HSD17B8	6.79806e-07	-0.390248	0.096	0.411	0.0114772									ARF4	1.74792e-07	-0.611924	0.064	0.379	0.00295102
	TBL1Y	3.30841e-08	-0.392158	0.011	0.305	0.000558559									CLSTN1	3.68453e-08	-0.611116	0.074	0.421	0.00062206
	SNX29P1	1.30911e-07	-0.392158	0.011	0.284	0.00221017									CDK2AP2	3.90673e-07	-0.610568	0.106	0.453	0.00659573
	RPL7A	2.54901e-06	-0.392279	1	1	0.0430349									AC099842.1	4.07451e-13	-0.610053	0	0.442	6.87899e-09
	ZNF391	7.22919e-07	-0.392391	0.032	0.305	0.012205									RIDA	6.99592e-09	-0.610053	0	0.305	0.000118112
	IGLV2-23	2.83433e-06	-0.395929	0	0.211	0.047852									RPL7P12	1.45458e-09	-0.609588	0.117	0.526	2.45577e-05
	POLR3G	2.76837e-06	-0.399771	0.021	0.263	0.0467384									GOLGA7	2.6964e-07	-0.609224	0.021	0.295	0.00455233
	SULF2	2.56488e-07	-0.403562	0.011	0.274	0.00433029									RPS20P24	4.06815e-07	-0.606733	0.319	0.684	0.00686826
	MZF1	4.97612e-07	-0.403562	0.011	0.263	0.00840119									GSTO1	2.0213e-06	-0.606654	0.298	0.642	0.0341255
	COL5A1	4.97612e-07	-0.403562	0.011	0.263	0.00840119									MRFAP1L1	2.56285e-06	-0.606222	0.085	0.368	0.0432685
	ADCK5	1.91333e-06	-0.407188	0.032	0.284	0.0323027									KEAP1	1.01734e-06	-0.604885	0.064	0.358	0.0171757
	MFSD2A	2.09952e-07	-0.407424	0	0.253	0.00354461									LZIC	1.30199e-07	-0.604702	0.011	0.284	0.00219814
	ZNF141	7.76537e-07	-0.407424	0	0.232	0.0131103									SLC2A1	4.76972e-07	-0.604702	0.011	0.263	0.00805271
	BMF	2.35082e-06	-0.410998	0.011	0.242	0.0396889									IARS2	7.30704e-07	-0.604253	0.064	0.368	0.0123365
	B4GALNT1	2.76162e-08	-0.418829	0	0.284	0.000466245									PDZD11	2.82566e-07	-0.603989	0.032	0.316	0.00477056
	TLE6	2.10022e-07	-0.418829	0	0.253	0.0035458									EEF1A1P14	5.86148e-07	-0.603379	0.287	0.611	0.00989594
	DPP3	7.72222e-07	-0.418829	0	0.232	0.0130374									IFI35	9.68213e-12	-0.600069	0	0.4	1.63463e-07
	TUT1	2.39195e-06	-0.422139	0.011	0.242	0.0403834									KLHL18	1.7823e-09	-0.600069	0	0.326	3.00906e-05
	RAB11FIP2	9.68614e-07	-0.426105	0.011	0.253	0.0163531									PRR34-AS1	2.1128e-07	-0.600069	0	0.253	0.00356704
	GSTM2	1.8389e-06	-0.426105	0.011	0.242	0.0310461									SOCS1	7.88945e-07	-0.600069	0	0.232	0.0133198
	MLST8	1.86264e-06	-0.426105	0.011	0.242	0.0314469									RAD17	9.69215e-11	-0.599443	0.021	0.411	1.63633e-06
	AL365356.5	1.07879e-07	-0.430144	0	0.263	0.00182133									WASHC5	4.38376e-08	-0.599443	0.011	0.305	0.00074011
	GNGT2	1.47599e-06	-0.430144	0	0.221	0.0249191									TNFRSF17	2.65705e-07	-0.599443	0.021	0.295	0.0044859
	HIBADH	1.4834e-06	-0.430144	0	0.221	0.0250443									DDT	2.53686e-06	-0.598842	0.021	0.263	0.0428297
	SNN	1.48962e-06	-0.430144	0	0.221	0.0251492									MYDGF	2.80604e-07	-0.598675	0.117	0.453	0.00473744
	S100A4	2.82555e-06	-0.430144	0	0.211	0.0477037									TMEM87B	4.86777e-07	-0.598265	0.053	0.347	0.00821826
	SFSWAP	1.16209e-06	-0.433091	0.064	0.358	0.0196196									UQCRQ	2.39107e-06	-0.59823	0.904	0.989	0.0403684
	AMDHD2	2.35075e-06	-0.433194	0.011	0.242	0.0396877									AC016700.2	5.29295e-08	-0.59771	0.064	0.4	0.000893609
	PHF23	2.79843e-06	-0.434766	0.117	0.432	0.0472459									RPL10AP2	3.1001e-07	-0.59629	0.883	0.958	0.00523391
	SRRM3	1.6054e-09	-0.441372	0	0.326	2.7104e-05									RPS16	1.86631e-10	-0.59498	1	1	3.15089e-06
	SLC16A3	4.03949e-07	-0.441372	0	0.242	0.00681988									C1orf61	3.68468e-10	-0.594274	0.032	0.411	6.22084e-06
	CD86	2.82555e-06	-0.441372	0	0.211	0.0477037									FAM102A	8.95366e-08	-0.594274	0.021	0.316	0.00151165
	LINC00877	2.83372e-06	-0.441372	0	0.211	0.0478418									PIK3C2A	4.76338e-07	-0.591819	0.394	0.747	0.00804202
	AC010469.2	1.34062e-06	-0.443098	0.223	0.568	0.0226336									AC099789.1	2.7221e-07	-0.591638	0.968	1	0.00459572
	CHRAC1	2.93018e-09	-0.444165	0.011	0.347	4.94703e-05									TRIM8	2.63985e-06	-0.591588	0.117	0.421	0.0445685
	NEK8	2.00264e-06	-0.44798	0.096	0.389	0.0338106									MXD4	1.77415e-09	-0.590016	0	0.326	2.9953e-05
	ACTN1	2.55499e-07	-0.448301	0.011	0.274	0.00431359									RAB18	7.8677e-07	-0.590016	0	0.232	0.013283
	PAPSS1	2.55499e-07	-0.448301	0.011	0.274	0.00431359									ADAM19	1.13499e-08	-0.589595	0.011	0.326	0.000191621
	AC073861.1	7.48733e-09	-0.448659	1	1	0.000126409									FAM173A	2.29378e-08	-0.589192	0.032	0.358	0.000387259
	RPS18	2.99001e-10	-0.452293	1	1	5.04804e-06									CNN2	1.28023e-06	-0.588805	0.032	0.295	0.0216142
	PRDM4	1.06316e-07	-0.452512	0	0.263	0.00179493									NQO2	1.58466e-07	-0.588432	0.085	0.411	0.00267538
	PLCB3	3.95602e-07	-0.452512	0	0.242	0.00667895									TMC6	3.89284e-08	-0.588216	0.213	0.6	0.000657229
	RPP25	4.0386e-07	-0.452512	0	0.242	0.00681837									AC246787.1	9.63026e-09	-0.587917	0.989	1	0.000162588
	ATP6V0A1	7.79935e-07	-0.452512	0	0.232	0.0131676									AL136380.1	7.54596e-08	-0.585499	0.947	0.979	0.00127398
	MYEF2	1.7493e-06	-0.457104	0.074	0.368	0.0295335									MAP2K7	8.08698e-08	-0.58391	0.064	0.389	0.00136532
	MANBA	1.88747e-06	-0.457486	0.043	0.305	0.0318662									NEK9	2.73469e-06	-0.583371	0.074	0.358	0.0461697
	GRPEL1	1.59077e-07	-0.457669	0.096	0.442	0.0026857									SNX17	4.76349e-07	-0.580343	0.234	0.589	0.0080422
	NUGGC	6.61723e-08	-0.459272	0.011	0.295	0.00111719									SH2B2	4.22016e-11	-0.579892	0	0.379	7.1249e-07
	DGCR6L	5.07206e-08	-0.462055	0.032	0.347	0.000856317									TDRD12	2.02624e-10	-0.579892	0	0.358	3.42089e-06
	RPL30P14	2.17236e-06	-0.462055	0.085	0.368	0.0366759									POMT1	3.49783e-09	-0.579892	0	0.316	5.90539e-05
	RPL29P33	1.37531e-06	-0.462435	0.128	0.442	0.0232194									INPP5J	1.06312e-07	-0.579892	0	0.263	0.00179486
	IGLV2-14	1.40134e-08	-0.463567	0	0.295	0.000236589									TUBB6	2.12206e-07	-0.579892	0	0.253	0.00358268
	NXPH4	2.08762e-07	-0.463567	0	0.253	0.00352453									ZCCHC10	2.1193e-07	-0.579749	0.181	0.537	0.00357802
	VPS13B	2.17429e-06	-0.464726	0.149	0.474	0.0367086									FTH1P2	2.00082e-08	-0.579477	0.032	0.358	0.000337799
	PINLYP	1.34226e-08	-0.466073	0.021	0.347	0.000226614									NANS	3.57635e-07	-0.579477	0.043	0.326	0.00603796
	UTP15	7.3699e-07	-0.468158	0.053	0.347	0.0124426									SSSCA1	3.52389e-08	-0.577689	0.117	0.484	0.000594938
	TFB2M	2.55499e-07	-0.47016	0.011	0.274	0.00431359									LINC01877	2.08446e-11	-0.574749	0.011	0.411	3.51919e-07
	ZDHHC12	9.68707e-07	-0.47016	0.011	0.253	0.0163547									SMG9	6.53725e-08	-0.574749	0.011	0.295	0.00110368
	SEPSECS	9.73379e-07	-0.47016	0.011	0.253	0.0164336									KHDC1	9.05114e-08	-0.574645	0.021	0.316	0.0015281
	SIPA1	1.57758e-09	-0.47016	0.021	0.379	2.66343e-05									SESN3	3.25246e-07	-0.574545	0.053	0.347	0.00549113
	GALE	9.08424e-07	-0.47016	0.032	0.305	0.0153369									CHCHD2P6	3.47213e-07	-0.574449	0.074	0.379	0.005862
	ITPRIPL2	1.65655e-09	-0.474539	0	0.326	2.79675e-05									NDC1	7.5884e-07	-0.574449	0.074	0.368	0.0128115
	PIF1	1.40086e-08	-0.474539	0	0.295	0.000236506									VPS25	2.98516e-08	-0.573871	0.106	0.474	0.000503985
	RPS29	8.91074e-09	-0.475216	1	1	0.00015044									RPL13AP20	1.18405e-07	-0.57309	0.947	1	0.00199903
	FTH1P4	1.65943e-06	-0.476269	0.032	0.295	0.0280161									RORA	8.67323e-09	-0.571065	0.872	1	0.00014643
	DGCR2	1.97279e-06	-0.476586	0.021	0.263	0.0333066									FUT8	2.49115e-09	-0.569696	0.043	0.411	4.2058e-05
	AC107982.1	4.69666e-07	-0.478548	0.043	0.326	0.00792938									CCDC186	2.69591e-07	-0.569696	0.021	0.295	0.00455151
	LRTM1	1.69224e-07	-0.481159	0.16	0.526	0.002857									AL513534.1	2.02615e-10	-0.569696	0	0.358	3.42075e-06
	TMEM134	6.84328e-08	-0.482852	0.032	0.337	0.00115535									SYNGR1	7.06274e-09	-0.569696	0	0.305	0.00011924
	RPL7P10	1.24276e-06	-0.48404	0.298	0.653	0.0209815									POLL	3.27736e-07	-0.569696	0.117	0.453	0.00553317
	FRG1CP	4.69983e-07	-0.48466	0.032	0.316	0.00793472									AC016734.1	1.6975e-06	-0.569696	0.149	0.463	0.0286589
	ABCF3	2.05696e-07	-0.485427	0	0.253	0.00347276									RPRD1A	2.27881e-06	-0.569696	0.106	0.389	0.0384732
	SLAMF1	4.10861e-07	-0.485427	0	0.242	0.00693657									MT-ATP6	5.25698e-11	-0.565683	1	1	8.87535e-07
	PTS	2.81598e-06	-0.485427	0	0.211	0.0475422									VKORC1	2.31812e-08	-0.564926	0.064	0.411	0.000391368
	PRELID1	1.69921e-07	-0.487234	0.011	0.284	0.00286878									SH3GL1	1.86834e-06	-0.564729	0.032	0.284	0.0315432
	VPS4A	8.87424e-07	-0.492217	0.064	0.358	0.0149824									SEMA4A	2.36859e-06	-0.564729	0.021	0.263	0.039989
	AP002381.1	1.1291e-06	-0.492673	0.128	0.453	0.0190626									TMEM263	1.28994e-07	-0.564625	0.011	0.284	0.00217781
	ZNF470	1.84052e-09	-0.493345	0.032	0.389	3.10735e-05									SSH2	1.99503e-06	-0.560594	0.096	0.4	0.0336821
	PACSIN2	3.77694e-07	-0.494928	0.032	0.316	0.00637661									RUBCN	1.01019e-06	-0.560046	0.064	0.347	0.0170551
	RPL19	7.41045e-10	-0.495145	1	1	1.25111e-05									PLEC	1.17588e-06	-0.560046	0.043	0.316	0.0198524
	TIMM17B	2.53821e-07	-0.495471	0.096	0.432	0.00428526									CCDC144A	1.5859e-06	-0.560046	0.053	0.326	0.0267748
	MSANTD4	7.76622e-07	-0.496234	0	0.232	0.0131117									NIPA1	8.53035e-08	-0.559848	0.032	0.337	0.00144018
	ADGRG5	2.80394e-06	-0.496234	0	0.211	0.0473389									GTF3C2	3.29324e-07	-0.559848	0.032	0.316	0.00555998
	RPL3	2.8336e-06	-0.496477	1	1	0.0478397									AC079866.2	2.04703e-11	-0.559427	0	0.389	3.45601e-07
	PRKCA	1.94037e-06	-0.497803	0.021	0.263	0.0327592									MICB	2.81588e-06	-0.559427	0	0.211	0.0475405
	OTUD5	3.54923e-08	-0.499306	0.138	0.537	0.000599217									RPL13AP3	6.47464e-07	-0.558969	0.33	0.674	0.0109311
	HDAC3	7.27081e-09	-0.500654	0.064	0.432	0.000122753									RPS2P35	8.58115e-07	-0.558607	0.947	1	0.0144876
	SFI1	2.46337e-07	-0.500748	0.043	0.347	0.00415891									FAUP1	6.59933e-07	-0.558108	0.245	0.6	0.0111417
	ST6GALNAC4	1.00941e-06	-0.500748	0.064	0.347	0.0170418									WDFY4	2.74326e-06	-0.558108	0.16	0.495	0.0463145
	FRMD8	1.60608e-06	-0.500748	0.043	0.316	0.0271155									RPL4	4.70415e-07	-0.557283	0.989	1	0.00794202
	MT-CO2	3.9182e-17	-0.501645	1	1	6.61509e-13									BID	7.43672e-08	-0.555049	0.043	0.358	0.00125554
	TUBB2B	9.40134e-07	-0.502132	0.053	0.337	0.0158723									MRRF	6.49205e-07	-0.554745	0.011	0.263	0.0109605
	ITGB2-AS1	4.95172e-07	-0.50234	0.011	0.263	0.00836									COL23A1	1.64683e-08	-0.554429	0.011	0.316	0.000278034
	COX6A1	5.34683e-07	-0.502697	0.947	1	0.00902706									SNRPA	5.22836e-07	-0.553683	0.309	0.716	0.00882704
	ANKRD26	8.17335e-08	-0.503607	0.202	0.6	0.00137991									TBC1D9B	1.48313e-06	-0.552418	0.128	0.453	0.0250398
	RPS27AP16	1.26832e-06	-0.504041	0.968	1	0.021413									GPR107	3.87858e-07	-0.550713	0.053	0.358	0.0065482
	RPS7P1	9.23128e-07	-0.506726	0.979	0.989	0.0155852									COPS7A	3.34145e-07	-0.549518	0.011	0.274	0.00564137
	RNF14	7.9237e-10	-0.50696	0	0.337	1.33776e-05									C11orf54	1.18759e-06	-0.549518	0.011	0.253	0.0200501
	SORD2P	7.72278e-07	-0.50696	0	0.232	0.0130384									COCH	2.80974e-08	-0.549085	0	0.284	0.000474369
	RPS2P7	2.86934e-06	-0.50783	0.702	0.958	0.0484431									GCNT2	5.60152e-08	-0.549085	0	0.274	0.000945705
	RPS20P10	1.81972e-06	-0.508295	0.447	0.758	0.0307223									PUS1	1.06712e-06	-0.548634	0.096	0.411	0.0180161
	PPAN	1.19504e-06	-0.510053	0.117	0.432	0.0201759									SYVN1	5.64051e-07	-0.54569	0.053	0.347	0.00952288
	CTCFL	1.86281e-06	-0.51291	0.011	0.242	0.0314499									AC010677.1	3.64258e-07	-0.544161	0.287	0.653	0.00614977
	MRPS15	2.17406e-06	-0.512981	0.266	0.621	0.0367047									FAM220A	3.31105e-08	-0.544161	0.011	0.305	0.000559004
	GCN1	1.07039e-07	-0.513282	0.064	0.389	0.00180715									DEGS1	6.56381e-08	-0.544161	0.011	0.295	0.00110817
	RPS7P3	1.10607e-06	-0.515248	0.862	0.979	0.0186738									ATL3	2.27674e-06	-0.542729	0.053	0.326	0.0384382
	SELENOW	2.73705e-08	-0.517607	0	0.284	0.000462096									OGG1	6.92533e-07	-0.541127	0.064	0.358	0.011692
	CPOX	4.09943e-07	-0.517607	0	0.242	0.00692106									MTCL1	1.36713e-07	-0.539322	0.021	0.305	0.00230812
	RABEPK	1.88752e-06	-0.519771	0.043	0.305	0.031867									RPL21P3	4.97278e-08	-0.539046	0.138	0.516	0.000839555
	MVD	8.73468e-07	-0.519943	0.17	0.505	0.0147468									AL133383.2	1.95014e-10	-0.538669	0	0.358	3.29242e-06
	EML6	3.04241e-07	-0.520786	0.064	0.368	0.0051365									AC006058.1	2.76332e-08	-0.538669	0	0.284	0.000466531
	PIP4P1	2.59485e-07	-0.524372	0.032	0.316	0.00438089									PICK1	2.08747e-07	-0.538669	0	0.253	0.00352427
	MT-CO3	3.31068e-14	-0.5244	1	1	5.58942e-10									ARL1	1.50714e-06	-0.538669	0	0.221	0.0254451
	FABP5P7	1.71095e-06	-0.528095	0.191	0.547	0.0288859									OSER1	9.8478e-07	-0.535975	0.053	0.337	0.016626
	CEP68	5.50442e-08	-0.528176	0	0.274	0.000929312									GDI1	1.34284e-06	-0.535975	0.064	0.347	0.0226712
	MCMBP	3.41113e-07	-0.528355	0.149	0.505	0.00575901									RPL21P67	2.63957e-06	-0.535871	0.479	0.779	0.0445638
	TLE3	1.60445e-06	-0.528668	0.096	0.4	0.0270879									CU633906.2	3.83146e-11	-0.535286	0.021	0.432	6.46865e-07
	ABHD12	5.42779e-07	-0.529054	0.021	0.284	0.00916373									ASXL2	9.60702e-08	-0.535286	0.032	0.337	0.00162195
	DCAF4	1.00778e-06	-0.529054	0.021	0.274	0.0170144									TNFRSF10A	3.55724e-09	-0.534568	0.032	0.379	6.00569e-05
	PNKD	7.22208e-07	-0.529895	0.021	0.284	0.012193									CSTF2	9.63379e-07	-0.533819	0.011	0.253	0.0162647
	NCOR2	3.44698e-07	-0.530167	0.085	0.411	0.00581954									MRPS18C	2.85908e-06	-0.533476	0.138	0.463	0.0482699
	RPS8	5.78953e-12	-0.530694	1	1	9.77446e-08									RPL7P27	3.8285e-07	-0.532937	0.128	0.453	0.00646366
	RPL7P27	3.8285e-07	-0.532937	0.128	0.453	0.00646366									RPS8	5.78953e-12	-0.530694	1	1	9.77446e-08
	MRPS18C	2.85908e-06	-0.533476	0.138	0.463	0.0482699									NCOR2	3.44698e-07	-0.530167	0.085	0.411	0.00581954
	CSTF2	9.63379e-07	-0.533819	0.011	0.253	0.0162647									PNKD	7.22208e-07	-0.529895	0.021	0.284	0.012193
	TNFRSF10A	3.55724e-09	-0.534568	0.032	0.379	6.00569e-05									ABHD12	5.42779e-07	-0.529054	0.021	0.284	0.00916373
	CU633906.2	3.83146e-11	-0.535286	0.021	0.432	6.46865e-07									DCAF4	1.00778e-06	-0.529054	0.021	0.274	0.0170144
	ASXL2	9.60702e-08	-0.535286	0.032	0.337	0.00162195									TLE3	1.60445e-06	-0.528668	0.096	0.4	0.0270879
	RPL21P67	2.63957e-06	-0.535871	0.479	0.779	0.0445638									MCMBP	3.41113e-07	-0.528355	0.149	0.505	0.00575901
	OSER1	9.8478e-07	-0.535975	0.053	0.337	0.016626									CEP68	5.50442e-08	-0.528176	0	0.274	0.000929312
	GDI1	1.34284e-06	-0.535975	0.064	0.347	0.0226712									FABP5P7	1.71095e-06	-0.528095	0.191	0.547	0.0288859
	AL133383.2	1.95014e-10	-0.538669	0	0.358	3.29242e-06									MT-CO3	3.31068e-14	-0.5244	1	1	5.58942e-10
	AC006058.1	2.76332e-08	-0.538669	0	0.284	0.000466531									PIP4P1	2.59485e-07	-0.524372	0.032	0.316	0.00438089
	PICK1	2.08747e-07	-0.538669	0	0.253	0.00352427									EML6	3.04241e-07	-0.520786	0.064	0.368	0.0051365
	ARL1	1.50714e-06	-0.538669	0	0.221	0.0254451									MVD	8.73468e-07	-0.519943	0.17	0.505	0.0147468
	RPL21P3	4.97278e-08	-0.539046	0.138	0.516	0.000839555									RABEPK	1.88752e-06	-0.519771	0.043	0.305	0.031867
	MTCL1	1.36713e-07	-0.539322	0.021	0.305	0.00230812									SELENOW	2.73705e-08	-0.517607	0	0.284	0.000462096
	OGG1	6.92533e-07	-0.541127	0.064	0.358	0.011692									CPOX	4.09943e-07	-0.517607	0	0.242	0.00692106
	ATL3	2.27674e-06	-0.542729	0.053	0.326	0.0384382									RPS7P3	1.10607e-06	-0.515248	0.862	0.979	0.0186738
	FAM220A	3.31105e-08	-0.544161	0.011	0.305	0.000559004									GCN1	1.07039e-07	-0.513282	0.064	0.389	0.00180715
	DEGS1	6.56381e-08	-0.544161	0.011	0.295	0.00110817									MRPS15	2.17406e-06	-0.512981	0.266	0.621	0.0367047
	AC010677.1	3.64258e-07	-0.544161	0.287	0.653	0.00614977									CTCFL	1.86281e-06	-0.51291	0.011	0.242	0.0314499
	SYVN1	5.64051e-07	-0.54569	0.053	0.347	0.00952288									PPAN	1.19504e-06	-0.510053	0.117	0.432	0.0201759
	PUS1	1.06712e-06	-0.548634	0.096	0.411	0.0180161									RPS20P10	1.81972e-06	-0.508295	0.447	0.758	0.0307223
	COCH	2.80974e-08	-0.549085	0	0.284	0.000474369									RPS2P7	2.86934e-06	-0.50783	0.702	0.958	0.0484431
	GCNT2	5.60152e-08	-0.549085	0	0.274	0.000945705									RNF14	7.9237e-10	-0.50696	0	0.337	1.33776e-05
	COPS7A	3.34145e-07	-0.549518	0.011	0.274	0.00564137									SORD2P	7.72278e-07	-0.50696	0	0.232	0.0130384
	C11orf54	1.18759e-06	-0.549518	0.011	0.253	0.0200501									RPS7P1	9.23128e-07	-0.506726	0.979	0.989	0.0155852
	GPR107	3.87858e-07	-0.550713	0.053	0.358	0.0065482									RPS27AP16	1.26832e-06	-0.504041	0.968	1	0.021413
	TBC1D9B	1.48313e-06	-0.552418	0.128	0.453	0.0250398									ANKRD26	8.17335e-08	-0.503607	0.202	0.6	0.00137991
	SNRPA	5.22836e-07	-0.553683	0.309	0.716	0.00882704									COX6A1	5.34683e-07	-0.502697	0.947	1	0.00902706
	COL23A1	1.64683e-08	-0.554429	0.011	0.316	0.000278034									ITGB2-AS1	4.95172e-07	-0.50234	0.011	0.263	0.00836
	MRRF	6.49205e-07	-0.554745	0.011	0.263	0.0109605									TUBB2B	9.40134e-07	-0.502132	0.053	0.337	0.0158723
	BID	7.43672e-08	-0.555049	0.043	0.358	0.00125554									MT-CO2	3.9182e-17	-0.501645	1	1	6.61509e-13
	RPL4	4.70415e-07	-0.557283	0.989	1	0.00794202									SFI1	2.46337e-07	-0.500748	0.043	0.347	0.00415891
	FAUP1	6.59933e-07	-0.558108	0.245	0.6	0.0111417									ST6GALNAC4	1.00941e-06	-0.500748	0.064	0.347	0.0170418
	WDFY4	2.74326e-06	-0.558108	0.16	0.495	0.0463145									FRMD8	1.60608e-06	-0.500748	0.043	0.316	0.0271155
	RPS2P35	8.58115e-07	-0.558607	0.947	1	0.0144876									HDAC3	7.27081e-09	-0.500654	0.064	0.432	0.000122753
	RPL13AP3	6.47464e-07	-0.558969	0.33	0.674	0.0109311									OTUD5	3.54923e-08	-0.499306	0.138	0.537	0.000599217
	AC079866.2	2.04703e-11	-0.559427	0	0.389	3.45601e-07									PRKCA	1.94037e-06	-0.497803	0.021	0.263	0.0327592
	MICB	2.81588e-06	-0.559427	0	0.211	0.0475405									RPL3	2.8336e-06	-0.496477	1	1	0.0478397
	NIPA1	8.53035e-08	-0.559848	0.032	0.337	0.00144018									MSANTD4	7.76622e-07	-0.496234	0	0.232	0.0131117
	GTF3C2	3.29324e-07	-0.559848	0.032	0.316	0.00555998									ADGRG5	2.80394e-06	-0.496234	0	0.211	0.0473389
	RUBCN	1.01019e-06	-0.560046	0.064	0.347	0.0170551									TIMM17B	2.53821e-07	-0.495471	0.096	0.432	0.00428526
	PLEC	1.17588e-06	-0.560046	0.043	0.316	0.0198524									RPL19	7.41045e-10	-0.495145	1	1	1.25111e-05
	CCDC144A	1.5859e-06	-0.560046	0.053	0.326	0.0267748									PACSIN2	3.77694e-07	-0.494928	0.032	0.316	0.00637661
	SSH2	1.99503e-06	-0.560594	0.096	0.4	0.0336821									ZNF470	1.84052e-09	-0.493345	0.032	0.389	3.10735e-05
	TMEM263	1.28994e-07	-0.564625	0.011	0.284	0.00217781									AP002381.1	1.1291e-06	-0.492673	0.128	0.453	0.0190626
	SH3GL1	1.86834e-06	-0.564729	0.032	0.284	0.0315432									VPS4A	8.87424e-07	-0.492217	0.064	0.358	0.0149824
	SEMA4A	2.36859e-06	-0.564729	0.021	0.263	0.039989									PRELID1	1.69921e-07	-0.487234	0.011	0.284	0.00286878
	VKORC1	2.31812e-08	-0.564926	0.064	0.411	0.000391368									ABCF3	2.05696e-07	-0.485427	0	0.253	0.00347276
	MT-ATP6	5.25698e-11	-0.565683	1	1	8.87535e-07									SLAMF1	4.10861e-07	-0.485427	0	0.242	0.00693657
	AL513534.1	2.02615e-10	-0.569696	0	0.358	3.42075e-06									PTS	2.81598e-06	-0.485427	0	0.211	0.0475422
	SYNGR1	7.06274e-09	-0.569696	0	0.305	0.00011924									FRG1CP	4.69983e-07	-0.48466	0.032	0.316	0.00793472
	POLL	3.27736e-07	-0.569696	0.117	0.453	0.00553317									RPL7P10	1.24276e-06	-0.48404	0.298	0.653	0.0209815
	AC016734.1	1.6975e-06	-0.569696	0.149	0.463	0.0286589									TMEM134	6.84328e-08	-0.482852	0.032	0.337	0.00115535
	RPRD1A	2.27881e-06	-0.569696	0.106	0.389	0.0384732									LRTM1	1.69224e-07	-0.481159	0.16	0.526	0.002857
	CCDC186	2.69591e-07	-0.569696	0.021	0.295	0.00455151									AC107982.1	4.69666e-07	-0.478548	0.043	0.326	0.00792938
	FUT8	2.49115e-09	-0.569696	0.043	0.411	4.2058e-05									DGCR2	1.97279e-06	-0.476586	0.021	0.263	0.0333066
	RORA	8.67323e-09	-0.571065	0.872	1	0.00014643									FTH1P4	1.65943e-06	-0.476269	0.032	0.295	0.0280161
	RPL13AP20	1.18405e-07	-0.57309	0.947	1	0.00199903									RPS29	8.91074e-09	-0.475216	1	1	0.00015044
	VPS25	2.98516e-08	-0.573871	0.106	0.474	0.000503985									ITPRIPL2	1.65655e-09	-0.474539	0	0.326	2.79675e-05
	CHCHD2P6	3.47213e-07	-0.574449	0.074	0.379	0.005862									PIF1	1.40086e-08	-0.474539	0	0.295	0.000236506
	NDC1	7.5884e-07	-0.574449	0.074	0.368	0.0128115									SIPA1	1.57758e-09	-0.47016	0.021	0.379	2.66343e-05
	SESN3	3.25246e-07	-0.574545	0.053	0.347	0.00549113									GALE	9.08424e-07	-0.47016	0.032	0.305	0.0153369
	KHDC1	9.05114e-08	-0.574645	0.021	0.316	0.0015281									TFB2M	2.55499e-07	-0.47016	0.011	0.274	0.00431359
	LINC01877	2.08446e-11	-0.574749	0.011	0.411	3.51919e-07									ZDHHC12	9.68707e-07	-0.47016	0.011	0.253	0.0163547
	SMG9	6.53725e-08	-0.574749	0.011	0.295	0.00110368									SEPSECS	9.73379e-07	-0.47016	0.011	0.253	0.0164336
	SSSCA1	3.52389e-08	-0.577689	0.117	0.484	0.000594938									UTP15	7.3699e-07	-0.468158	0.053	0.347	0.0124426
	FTH1P2	2.00082e-08	-0.579477	0.032	0.358	0.000337799									PINLYP	1.34226e-08	-0.466073	0.021	0.347	0.000226614
	NANS	3.57635e-07	-0.579477	0.043	0.326	0.00603796									VPS13B	2.17429e-06	-0.464726	0.149	0.474	0.0367086
	ZCCHC10	2.1193e-07	-0.579749	0.181	0.537	0.00357802									IGLV2-14	1.40134e-08	-0.463567	0	0.295	0.000236589
	SH2B2	4.22016e-11	-0.579892	0	0.379	7.1249e-07									NXPH4	2.08762e-07	-0.463567	0	0.253	0.00352453
	TDRD12	2.02624e-10	-0.579892	0	0.358	3.42089e-06									RPL29P33	1.37531e-06	-0.462435	0.128	0.442	0.0232194
	POMT1	3.49783e-09	-0.579892	0	0.316	5.90539e-05									DGCR6L	5.07206e-08	-0.462055	0.032	0.347	0.000856317
	INPP5J	1.06312e-07	-0.579892	0	0.263	0.00179486									RPL30P14	2.17236e-06	-0.462055	0.085	0.368	0.0366759
	TUBB6	2.12206e-07	-0.579892	0	0.253	0.00358268									NUGGC	6.61723e-08	-0.459272	0.011	0.295	0.00111719
	SNX17	4.76349e-07	-0.580343	0.234	0.589	0.0080422									GRPEL1	1.59077e-07	-0.457669	0.096	0.442	0.0026857
	NEK9	2.73469e-06	-0.583371	0.074	0.358	0.0461697									MANBA	1.88747e-06	-0.457486	0.043	0.305	0.0318662
	MAP2K7	8.08698e-08	-0.58391	0.064	0.389	0.00136532									MYEF2	1.7493e-06	-0.457104	0.074	0.368	0.0295335
	AL136380.1	7.54596e-08	-0.585499	0.947	0.979	0.00127398									PRDM4	1.06316e-07	-0.452512	0	0.263	0.00179493
	AC246787.1	9.63026e-09	-0.587917	0.989	1	0.000162588									PLCB3	3.95602e-07	-0.452512	0	0.242	0.00667895
	TMC6	3.89284e-08	-0.588216	0.213	0.6	0.000657229									RPP25	4.0386e-07	-0.452512	0	0.242	0.00681837
	NQO2	1.58466e-07	-0.588432	0.085	0.411	0.00267538									ATP6V0A1	7.79935e-07	-0.452512	0	0.232	0.0131676
	CNN2	1.28023e-06	-0.588805	0.032	0.295	0.0216142									RPS18	2.99001e-10	-0.452293	1	1	5.04804e-06
	FAM173A	2.29378e-08	-0.589192	0.032	0.358	0.000387259									AC073861.1	7.48733e-09	-0.448659	1	1	0.000126409
	ADAM19	1.13499e-08	-0.589595	0.011	0.326	0.000191621									ACTN1	2.55499e-07	-0.448301	0.011	0.274	0.00431359
	MXD4	1.77415e-09	-0.590016	0	0.326	2.9953e-05									PAPSS1	2.55499e-07	-0.448301	0.011	0.274	0.00431359
	RAB18	7.8677e-07	-0.590016	0	0.232	0.013283									NEK8	2.00264e-06	-0.44798	0.096	0.389	0.0338106
	TRIM8	2.63985e-06	-0.591588	0.117	0.421	0.0445685									CHRAC1	2.93018e-09	-0.444165	0.011	0.347	4.94703e-05
	AC099789.1	2.7221e-07	-0.591638	0.968	1	0.00459572									AC010469.2	1.34062e-06	-0.443098	0.223	0.568	0.0226336
	PIK3C2A	4.76338e-07	-0.591819	0.394	0.747	0.00804202									SRRM3	1.6054e-09	-0.441372	0	0.326	2.7104e-05
	C1orf61	3.68468e-10	-0.594274	0.032	0.411	6.22084e-06									SLC16A3	4.03949e-07	-0.441372	0	0.242	0.00681988
	FAM102A	8.95366e-08	-0.594274	0.021	0.316	0.00151165									CD86	2.82555e-06	-0.441372	0	0.211	0.0477037
	RPS16	1.86631e-10	-0.59498	1	1	3.15089e-06									LINC00877	2.83372e-06	-0.441372	0	0.211	0.0478418
	RPL10AP2	3.1001e-07	-0.59629	0.883	0.958	0.00523391									PHF23	2.79843e-06	-0.434766	0.117	0.432	0.0472459
	AC016700.2	5.29295e-08	-0.59771	0.064	0.4	0.000893609									AMDHD2	2.35075e-06	-0.433194	0.011	0.242	0.0396877
	UQCRQ	2.39107e-06	-0.59823	0.904	0.989	0.0403684									SFSWAP	1.16209e-06	-0.433091	0.064	0.358	0.0196196
	TMEM87B	4.86777e-07	-0.598265	0.053	0.347	0.00821826									AL365356.5	1.07879e-07	-0.430144	0	0.263	0.00182133
	MYDGF	2.80604e-07	-0.598675	0.117	0.453	0.00473744									GNGT2	1.47599e-06	-0.430144	0	0.221	0.0249191
	DDT	2.53686e-06	-0.598842	0.021	0.263	0.0428297									HIBADH	1.4834e-06	-0.430144	0	0.221	0.0250443
	RAD17	9.69215e-11	-0.599443	0.021	0.411	1.63633e-06									SNN	1.48962e-06	-0.430144	0	0.221	0.0251492
	WASHC5	4.38376e-08	-0.599443	0.011	0.305	0.00074011									S100A4	2.82555e-06	-0.430144	0	0.211	0.0477037
	TNFRSF17	2.65705e-07	-0.599443	0.021	0.295	0.0044859									RAB11FIP2	9.68614e-07	-0.426105	0.011	0.253	0.0163531
	IFI35	9.68213e-12	-0.600069	0	0.4	1.63463e-07									GSTM2	1.8389e-06	-0.426105	0.011	0.242	0.0310461
	KLHL18	1.7823e-09	-0.600069	0	0.326	3.00906e-05									MLST8	1.86264e-06	-0.426105	0.011	0.242	0.0314469
	PRR34-AS1	2.1128e-07	-0.600069	0	0.253	0.00356704									TUT1	2.39195e-06	-0.422139	0.011	0.242	0.0403834
	SOCS1	7.88945e-07	-0.600069	0	0.232	0.0133198									B4GALNT1	2.76162e-08	-0.418829	0	0.284	0.000466245
	EEF1A1P14	5.86148e-07	-0.603379	0.287	0.611	0.00989594									TLE6	2.10022e-07	-0.418829	0	0.253	0.0035458
	PDZD11	2.82566e-07	-0.603989	0.032	0.316	0.00477056									DPP3	7.72222e-07	-0.418829	0	0.232	0.0130374
	IARS2	7.30704e-07	-0.604253	0.064	0.368	0.0123365									BMF	2.35082e-06	-0.410998	0.011	0.242	0.0396889
	LZIC	1.30199e-07	-0.604702	0.011	0.284	0.00219814									MFSD2A	2.09952e-07	-0.407424	0	0.253	0.00354461
	SLC2A1	4.76972e-07	-0.604702	0.011	0.263	0.00805271									ZNF141	7.76537e-07	-0.407424	0	0.232	0.0131103
	KEAP1	1.01734e-06	-0.604885	0.064	0.358	0.0171757									ADCK5	1.91333e-06	-0.407188	0.032	0.284	0.0323027
	MRFAP1L1	2.56285e-06	-0.606222	0.085	0.368	0.0432685									SULF2	2.56488e-07	-0.403562	0.011	0.274	0.00433029
	GSTO1	2.0213e-06	-0.606654	0.298	0.642	0.0341255									MZF1	4.97612e-07	-0.403562	0.011	0.263	0.00840119
	RPS20P24	4.06815e-07	-0.606733	0.319	0.684	0.00686826									COL5A1	4.97612e-07	-0.403562	0.011	0.263	0.00840119
	GOLGA7	2.6964e-07	-0.609224	0.021	0.295	0.00455233									POLR3G	2.76837e-06	-0.399771	0.021	0.263	0.0467384
	RPL7P12	1.45458e-09	-0.609588	0.117	0.526	2.45577e-05									IGLV2-23	2.83433e-06	-0.395929	0	0.211	0.047852
	AC099842.1	4.07451e-13	-0.610053	0	0.442	6.87899e-09									ZNF391	7.22919e-07	-0.392391	0.032	0.305	0.012205
	RIDA	6.99592e-09	-0.610053	0	0.305	0.000118112									RPL7A	2.54901e-06	-0.392279	1	1	0.0430349
	CDK2AP2	3.90673e-07	-0.610568	0.106	0.453	0.00659573									TBL1Y	3.30841e-08	-0.392158	0.011	0.305	0.000558559
	CLSTN1	3.68453e-08	-0.611116	0.074	0.421	0.00062206									SNX29P1	1.30911e-07	-0.392158	0.011	0.284	0.00221017
	DGKA	1.47432e-07	-0.611924	0.053	0.368	0.00248909									HSD17B8	6.79806e-07	-0.390248	0.096	0.411	0.0114772
	ARF4	1.74792e-07	-0.611924	0.064	0.379	0.00295102									RPL27A	5.13816e-08	-0.385439	1	1	0.000867476
	SH2D3A	2.44113e-06	-0.612764	0.043	0.305	0.0412136									HGH1	1.47615e-06	-0.384341	0	0.221	0.0249218
	RPS3AP26	9.30541e-08	-0.613118	0.915	0.989	0.00157103									EEF1A1P3	5.12754e-07	-0.381251	0.043	0.326	0.00865682
	LRRC14	2.54852e-06	-0.614365	0.096	0.389	0.0430267									PCYOX1	9.77383e-07	-0.380662	0.011	0.253	0.0165012
	IDH3G	1.94323e-09	-0.61455	0.011	0.347	3.28075e-05									BTBD7P1	1.88211e-06	-0.380662	0.011	0.242	0.0317757
	NDUFAF1	1.29055e-07	-0.61455	0.011	0.284	0.00217883									MT-ND4	6.82391e-07	-0.373919	1	1	0.0115208
	JUP	4.76039e-07	-0.61455	0.011	0.263	0.00803696									HMCN1	7.62205e-07	-0.372659	0	0.232	0.0128683
	PFAS	1.13264e-06	-0.616089	0.074	0.368	0.0191224									IFI30	7.67508e-07	-0.360882	0	0.232	0.0129578
	RPS3AP36	1.24436e-06	-0.616089	0.383	0.695	0.0210085									LINC-PINT	2.79034e-06	-0.360882	0	0.211	0.0471094
	RHOG	2.40428e-08	-0.617001	0.032	0.358	0.000405914									PPP1R3G	2.06434e-06	-0.353967	0.021	0.263	0.0348522
	RPS3A	1.15011e-10	-0.617818	1	1	1.94174e-06									EN1	7.67508e-07	-0.349008	0	0.232	0.0129578
	OSBP2	3.77956e-07	-0.6181	0.298	0.621	0.00638103									ZNF569	7.72053e-07	-0.349008	0	0.232	0.0130346
	TRAC	2.53041e-07	-0.618939	0.021	0.295	0.0042721									MTFMT	2.77511e-06	-0.349008	0	0.211	0.0468522
	RUNDC1	5.02437e-07	-0.618939	0.021	0.284	0.00848264									SLC25A27	1.88205e-06	-0.345615	0.011	0.242	0.0317747
	UQCR10	6.2334e-08	-0.619936	0.957	0.989	0.00105238									PTPRJ	7.62205e-07	-0.324962	0	0.232	0.0128683
	CCDC144CP	4.25987e-12	-0.619969	0	0.411	7.19194e-08									TMEM133	2.77511e-06	-0.312787	0	0.211	0.0468522
	ZBTB48	3.46437e-09	-0.619969	0	0.316	5.8489e-05
	SFXN4	1.11e-07	-0.619969	0	0.263	0.00187402
	EEF1A1P12	3.49762e-07	-0.622368	0.957	1	0.00590504
	RAB9A	1.87656e-06	-0.623135	0.053	0.326	0.0316819
	RPL7P11	3.77567e-09	-0.62594	0.128	0.526	6.37446e-05
	EPS15L1	1.57915e-06	-0.62804	0.096	0.4	0.0266609
	CORO1A	4.82703e-07	-0.628879	0.479	0.832	0.00814948
	BBS2	5.86302e-10	-0.62915	0.064	0.463	9.89853e-06
	KRT89P	2.14336e-12	-0.629817	0	0.421	3.61863e-08
	HTR4	4.61827e-12	-0.629817	0	0.411	7.79702e-08
	FAM49A	4.12146e-10	-0.629817	0	0.347	6.95827e-06
	AC124248.1	3.53702e-09	-0.629817	0	0.316	5.97155e-05
	USP20	2.83045e-08	-0.629817	0	0.284	0.000477865
	CXorf57	5.60894e-08	-0.629817	0	0.274	0.000946957
	HOMER3	4.12945e-07	-0.629817	0	0.242	0.00697175
	AC092865.4	1.84822e-06	-0.630068	0.202	0.516	0.0312035
	PSMC5	2.56425e-06	-0.6302	0.404	0.737	0.0432922
	SRPRB	1.90797e-06	-0.630725	0.128	0.432	0.0322123
	BPTF	6.75565e-07	-0.631096	0.691	0.884	0.0114056
	STIM1	4.75597e-07	-0.633022	0.074	0.379	0.00802951
	SAT2	1.83896e-06	-0.634046	0.011	0.242	0.0310471
	RANBP3	1.48398e-08	-0.634987	0.255	0.663	0.00025054
	SLC25A17	1.22976e-08	-0.635498	0.053	0.4	0.000207621
	AC135068.6	1.39052e-06	-0.637282	0.702	0.937	0.0234761
	ZBTB9	3.1929e-13	-0.638175	0.011	0.474	5.39058e-09
	FAM213A	3.88819e-09	-0.638175	0.021	0.358	6.56444e-05
	CD37	2.63307e-07	-0.638343	0.383	0.747	0.00444541
	AC112491.1	3.74894e-07	-0.63848	0.883	0.979	0.00632933
	NPIPB13	1.63302e-07	-0.639089	0.138	0.505	0.00275703
	CUTC	5.06562e-08	-0.639237	0.064	0.411	0.000855229
	RPS2P48	3.97456e-09	-0.639405	0.074	0.442	6.71025e-05
	EPS8L2	2.00711e-10	-0.639598	0	0.358	3.3886e-06
	TERF2	1.36838e-06	-0.640288	0.128	0.453	0.0231023
	AC245060.4	1.98286e-07	-0.643042	0.319	0.695	0.00334766
	AMPD2	7.64558e-07	-0.643225	0.064	0.358	0.012908
	RPL29P11	5.84504e-07	-0.643959	0.511	0.789	0.00986819
	EMBP1	3.39641e-10	-0.644658	0.053	0.453	5.73416e-06
	ATXN10	7.82127e-07	-0.645041	0.266	0.611	0.0132046
	FNBP1	5.90125e-10	-0.645247	0.181	0.642	9.96308e-06
	YWHAZ	8.42143e-07	-0.645395	0.511	0.811	0.0142179
	UROS	4.21385e-07	-0.645527	0.085	0.4	0.00711424
	DHX37	1.53999e-06	-0.645527	0.085	0.389	0.0259996
	MTAP	5.85274e-09	-0.646148	0.043	0.389	9.88118e-05
	RPL23A	4.05104e-12	-0.647312	1	1	6.83937e-08
	RPL23AP12	1.19675e-07	-0.647698	0.266	0.653	0.00202048
	RPL15	3.77983e-11	-0.648293	1	1	6.38148e-07
	CAPS	3.42066e-14	-0.649313	0	0.474	5.7751e-10
	TMEM64	2.12293e-07	-0.649313	0	0.253	0.00358414
	GABARAP	1.00348e-08	-0.649749	0.138	0.526	0.000169418
	ACTR10	2.25989e-08	-0.649749	0.096	0.484	0.000381538
	KANK1	1.40086e-07	-0.649997	0.043	0.347	0.00236508
	UQCRH	1.40061e-06	-0.65052	0.84	0.968	0.0236465
	FAM92A	1.74499e-07	-0.650616	0.032	0.326	0.00294606
	OLA1	5.78561e-08	-0.650732	0.181	0.579	0.000976785
	MFSD2B	3.52829e-08	-0.65149	0.351	0.737	0.000595682
	REL	1.77496e-06	-0.651607	0.032	0.284	0.0299667
	TADA3	1.18083e-08	-0.652657	0.053	0.411	0.000199359
	NCF4	4.20056e-07	-0.653112	0.138	0.474	0.0070918
	RIPK1	3.94564e-09	-0.653282	0.011	0.337	6.66142e-05
	PSMB5	7.59806e-08	-0.653393	0.351	0.726	0.00128278
	EIF3F	1.52337e-06	-0.654585	0.415	0.758	0.025719
	SSBP4	1.02517e-07	-0.655426	0.043	0.347	0.00173079
	MRM2	2.2789e-07	-0.65611	0.245	0.632	0.00384746
	TACC1	1.3612e-08	-0.657159	0.234	0.653	0.000229811
	IPO8	2.63476e-06	-0.657923	0.085	0.379	0.0444826
	IFI27L2	9.57792e-11	-0.658963	0	0.368	1.61704e-06
	IPO13	8.50568e-10	-0.658963	0	0.337	1.43601e-05
	VCL	8.5999e-10	-0.658963	0	0.337	1.45192e-05
	RAB8B	3.50115e-09	-0.658963	0	0.316	5.91099e-05
	DESI1	1.42545e-08	-0.658963	0	0.295	0.000240659
	RPSAP12	2.68986e-07	-0.659063	0.521	0.789	0.00454129
	RPL7P8	1.46808e-07	-0.659095	0.362	0.695	0.00247855
	AC012146.1	2.94877e-08	-0.659333	0.064	0.421	0.000497841
	SH3BGRL3	2.04311e-06	-0.660669	0.34	0.674	0.0344939
	AGO1	4.81e-10	-0.662805	0.096	0.516	8.12072e-06
	HIGD1A	3.8486e-07	-0.662805	0.064	0.368	0.00649759
	GRN	2.23622e-06	-0.662805	0.181	0.495	0.0377541
	AC104619.3	1.12606e-08	-0.662805	0.234	0.642	0.000190112
	ACADVL	1.57394e-06	-0.664213	0.213	0.547	0.0265728
	RPL23AP2	3.0293e-08	-0.664976	0.66	0.905	0.000511437
	PPIL1	1.70973e-07	-0.666204	0.064	0.379	0.00288654
	DENND6B	1.71082e-07	-0.666204	0.106	0.442	0.00288837
	CAMLG	1.52254e-07	-0.667162	0.117	0.474	0.0025705
	RPL13AP7	1.79953e-09	-0.667855	0.979	1	3.03814e-05
	LMNA	1.39041e-07	-0.667998	0.064	0.389	0.00234743
	UVRAG	9.44339e-09	-0.66826	0.043	0.389	0.000159433
	TNF	1.97774e-08	-0.66826	0.043	0.379	0.000333902
	AC026403.1	6.19914e-12	-0.66826	1	1	1.0466e-07
	CYB561D2	8.50568e-10	-0.668549	0	0.337	1.43601e-05
	ANKRD39	1.07153e-07	-0.668549	0	0.263	0.00180907
	SGMS1	7.83802e-07	-0.668549	0	0.232	0.0132329
	MTRNR2L10	1.30636e-07	-0.669072	0.936	0.958	0.00220553
	RHOA	6.20135e-07	-0.669604	0.723	0.937	0.0104697
	EMC9	2.83921e-07	-0.66986	0.074	0.389	0.00479344
	LAPTM5	2.23787e-07	-0.6703	0.915	0.968	0.0037782
	MORF4L1	1.59388e-06	-0.670875	0.287	0.632	0.0269095
	NAMPT	2.78087e-06	-0.670979	0.106	0.411	0.0469494
	DCAF6	1.50107e-07	-0.671367	0.096	0.432	0.00253425
	HEBP2	2.62844e-07	-0.671575	0.149	0.495	0.00443759
	RPL5P9	1.8268e-06	-0.672057	0.298	0.621	0.0308418
	ANKH	2.15128e-10	-0.672265	0.011	0.379	3.632e-06
	MDFIC	1.61198e-08	-0.672265	0.011	0.316	0.000272151
	RPL13AP25	1.38844e-08	-0.673181	0.894	0.979	0.00023441
	USP14	8.07764e-08	-0.67419	0.213	0.6	0.00136375
	BAD	1.40369e-07	-0.675895	0.021	0.305	0.00236985
	NADK	2.03882e-07	-0.676184	0.372	0.737	0.00344214
	LLPH	7.83636e-07	-0.676611	0.106	0.411	0.0132301
	TRPT1	8.87415e-08	-0.677305	0.032	0.337	0.00149822
	AL672032.1	1.00855e-12	-0.678072	0	0.432	1.70273e-08
	NUDT11	7.34856e-09	-0.678072	0	0.305	0.000124066
	RPL36AP45	2.8051e-08	-0.678994	0.255	0.663	0.000473585
	TEX10	1.34432e-06	-0.67932	0.33	0.663	0.0226962
	GOLGA8A	7.06186e-07	-0.680476	0.34	0.653	0.0119225
	TUBB4B	1.71885e-07	-0.680865	0.181	0.547	0.00290193
	CAPN1	7.31054e-09	-0.681057	0.074	0.442	0.000123424
	DDIT4	3.11799e-08	-0.681341	0.096	0.474	0.000526409
	CIB1	1.23413e-06	-0.681937	0.074	0.368	0.0208358
	AL805961.2	1.2837e-08	-0.682906	0.043	0.379	0.000216727
	ISCU	1.88863e-08	-0.682906	0.032	0.358	0.000318858
	C6orf106	1.88319e-09	-0.685173	0.021	0.368	3.17939e-05
	ST6GAL1	2.75943e-07	-0.68572	0.489	0.853	0.00465875
	AL161787.1	1.91134e-07	-0.685731	0.883	0.979	0.00322692
	RAB2A	5.96794e-07	-0.68602	0.16	0.495	0.0100757
	RPL13AP6	3.76363e-10	-0.687397	1	1	6.35413e-06
	SSBP3	4.45864e-11	-0.687532	0	0.379	7.52752e-07
	DUSP2	8.1688e-11	-0.688601	0.032	0.432	1.37914e-06
	RER1	2.57481e-07	-0.689277	0.117	0.453	0.00434705
	ACBD3	5.1772e-08	-0.689605	0.064	0.389	0.000874066
	UBE2O	1.0578e-07	-0.690163	0.128	0.484	0.00178588
	PSMC3	7.30748e-07	-0.693393	0.404	0.758	0.0123372
	PLEKHJ1	5.89452e-08	-0.693832	0.117	0.484	0.000995172
	RPSAP58	9.66e-10	-0.694363	0.957	1	1.6309e-05
	ARHGAP27P1-BPTFP1-KPNA2P3	4.1333e-12	-0.694391	0.021	0.453	6.97825e-08
	PPP1R16B	1.80902e-07	-0.694477	0.074	0.4	0.00305417
	RPL9P18	1.3859e-07	-0.694891	0.66	0.895	0.00233981
	RPS7	1.23754e-10	-0.695658	0.989	1	2.08934e-06
	ATE1	6.70061e-09	-0.696012	0.064	0.432	0.000113126
	SPATA48	2.18981e-12	-0.696931	0	0.421	3.69706e-08
	QDPR	9.1358e-11	-0.696931	0	0.368	1.5424e-06
	POP7	9.45089e-08	-0.697075	0.202	0.6	0.00159559
	LZTS1	1.71464e-09	-0.697703	0.032	0.389	2.89482e-05
	MRPS23	2.81953e-10	-0.69795	0.298	0.768	4.7602e-06
	NDUFA13	5.56192e-08	-0.698343	0.819	0.958	0.000939019
	EEF1A1P9	3.41349e-09	-0.698668	0.904	0.979	5.76299e-05
	RPL10A	1.22125e-10	-0.699234	0.979	1	2.06183e-06
	CCM2	1.62789e-07	-0.699331	0.16	0.516	0.00274837
	DDX3Y	7.90027e-09	-0.70028	0.011	0.326	0.00013338
	CXXC5	3.25615e-08	-0.70028	0.011	0.305	0.000549735
	CUX1	1.70114e-06	-0.70094	0.351	0.684	0.0287203
	DOK3	1.92212e-10	-0.701486	0.128	0.568	3.24511e-06
	AEN	8.50808e-08	-0.702146	0.064	0.4	0.00143642
	ASPH	3.88711e-10	-0.702698	0.064	0.474	6.5626e-06
	MRPS36	1.03573e-06	-0.702757	0.213	0.558	0.0174862
	HLA-DMA	2.26865e-10	-0.705757	0.33	0.789	3.83016e-06
	TM7SF2	1.5632e-07	-0.705832	0.234	0.589	0.00263914
	LZTR1	1.28743e-06	-0.706017	0.128	0.432	0.0217356
	MT-CYB	1.27237e-11	-0.7061	1	1	2.14814e-07
	SERPINA9	5.64082e-08	-0.706269	0	0.274	0.00095234
	PARG	8.16033e-08	-0.707624	0.085	0.421	0.00137771
	AL663070.1	6.98994e-09	-0.709099	0.67	0.916	0.000118011
	AC097658.1	3.79564e-09	-0.709195	0.809	0.989	6.40818e-05
	DNAJC10	9.3993e-11	-0.70933	0.319	0.779	1.58688e-06
	DPH2	1.93572e-09	-0.709498	0.011	0.347	3.26808e-05
	ATP8B5P	1.2481e-07	-0.709498	0.011	0.284	0.00210716
	NCF1	2.50968e-09	-0.710558	0.074	0.463	4.23709e-05
	AL450405.1	2.60798e-08	-0.710558	0.894	0.979	0.000440306
	FTLP3	1.00249e-07	-0.712207	0.17	0.537	0.0016925
	BRI3BP	1.40117e-07	-0.712436	0.181	0.537	0.0023656
	PTTG1IP	8.623e-08	-0.712929	0.053	0.368	0.00145582
	ATP6V1B2	2.2821e-07	-0.71306	0.191	0.558	0.00385288
	TMSB4XP1	2.9949e-11	-0.713187	0.074	0.516	5.05629e-07
	RPL23AP42	1.91371e-08	-0.713311	0.585	0.853	0.000323091
	RPSAP8	8.71345e-07	-0.713662	0.489	0.8	0.0147109
	LYN	1.59722e-08	-0.713662	0.085	0.453	0.000269659
	PPP1R9B	1.15154e-09	-0.714467	0.149	0.579	1.94414e-05
	INIP	7.61551e-11	-0.716085	0.074	0.505	1.28573e-06
	ATP5G1	4.28066e-07	-0.717253	0.84	0.968	0.00722704
	HCST	1.94444e-09	-0.718658	0.011	0.347	3.2828e-05
	WASHC3	7.4382e-09	-0.719073	0.085	0.463	0.000125579
	SMIM20	1.21737e-06	-0.719073	0.074	0.368	0.0205528
	ITGB1BP1	6.76949e-08	-0.719143	0.138	0.505	0.00114289
	MSMO1	3.8358e-07	-0.719332	0.138	0.484	0.00647598
	GTF2A2	1.67667e-07	-0.719591	0.213	0.589	0.00283073
	PIAS1	5.33002e-08	-0.721699	0.064	0.4	0.000899867
	SMIM14	9.00112e-09	-0.721699	0.043	0.4	0.000151966
	AP003352.1	2.31339e-07	-0.721699	0.532	0.821	0.0039057
	MYL6	4.47708e-08	-0.723982	0.915	1	0.000755865
	PPP2R2D	7.02557e-08	-0.724344	0.106	0.463	0.00118613
	SEPT1	7.59573e-11	-0.724497	0.064	0.495	1.28239e-06
	TUFM	1.06133e-08	-0.724581	0.5	0.853	0.000179184
	PRAMEF30P	3.73869e-14	-0.724765	0	0.474	6.31203e-10
	CTSZ	2.2174e-11	-0.724765	0	0.389	3.74364e-07
	SNX10	2.00785e-10	-0.724765	0	0.358	3.38986e-06
	DPP8	5.63997e-08	-0.724765	0	0.274	0.000952196
	TMED2	7.18286e-07	-0.725031	0.415	0.737	0.0121268
	MOB3A	1.21815e-07	-0.726308	0.202	0.568	0.00205661
	NR3C1	5.65195e-07	-0.726308	0.202	0.558	0.00954219
	C19orf53	8.61736e-07	-0.726345	0.447	0.758	0.0145487
	CAMKK2	2.62725e-11	-0.726935	0.117	0.6	4.43558e-07
	ITGAL	2.1521e-10	-0.727761	0.011	0.379	3.6334e-06
	RPL19P16	2.86444e-07	-0.728212	0.564	0.853	0.00483603
	BNIP3	3.94761e-08	-0.730416	0.053	0.379	0.000666475
	ACTR3	2.48498e-08	-0.731325	0.574	0.884	0.000419538
	ASNA1	7.107e-08	-0.732861	0.053	0.379	0.00119988
	RPSAP4	1.32533e-10	-0.73297	0.936	0.989	2.23756e-06
	NMT1	5.17497e-08	-0.733194	0.149	0.526	0.00087369
	FAM98A	4.76971e-11	-0.733925	0	0.379	8.0527e-07
	CPEB4	9.82416e-11	-0.733925	0	0.368	1.65861e-06
	BRMS1	4.68115e-10	-0.734755	0.096	0.526	7.90319e-06
	CHTF8	3.9311e-08	-0.735119	0.085	0.432	0.000663687
	RCOR1	7.93481e-08	-0.736346	0.032	0.337	0.00133963
	CLPX	1.6111e-06	-0.736346	0.043	0.305	0.0272003
	RAB7A	8.19012e-07	-0.738823	0.234	0.6	0.0138274
	MTMR4	7.57349e-07	-0.739081	0.032	0.305	0.0127863
	MLH3	3.83248e-10	-0.741176	0.096	0.505	6.47038e-06
	CSRP1	2.00803e-09	-0.741756	0.043	0.411	3.39015e-05
	MAST2	4.75781e-08	-0.741756	0.053	0.379	0.00080326
	ATP5D	1.57127e-08	-0.741924	0.766	0.937	0.000265278
	AC092597.1	3.3061e-07	-0.742372	0.468	0.8	0.00558169
	PALD1	3.99604e-14	-0.743027	0	0.474	6.74652e-10
	WWP1	5.80318e-08	-0.743112	0.096	0.453	0.000979751
	NISCH	8.7157e-10	-0.743179	0.17	0.6	1.47147e-05
	TM9SF3	7.15785e-08	-0.743276	0.255	0.611	0.00120846
	RPL10P9	9.40524e-13	-0.744724	0.989	1	1.58789e-08
	ENPP1	1.91624e-12	-0.744906	0.106	0.589	3.23519e-08
	TMEM109	1.44285e-08	-0.745546	0.106	0.474	0.000243596
	MLLT1	1.97509e-09	-0.745726	0.223	0.663	3.33454e-05
	PRDX2	1.0954e-06	-0.745946	0.213	0.516	0.0184936
	RNF7	2.17148e-08	-0.74793	0.074	0.432	0.000366611
	SPPL2A	1.61522e-10	-0.751899	0.096	0.516	2.72698e-06
	PCDH17	2.99523e-15	-0.752072	0	0.505	5.05684e-11
	DHCR7	9.15174e-13	-0.752072	0	0.432	1.54509e-08
	KCNAB2	9.27074e-07	-0.752371	0.223	0.547	0.0156518
	ACTR2	1.27742e-07	-0.752787	0.691	0.916	0.00215668
	DHCR24	1.20045e-07	-0.753408	0.266	0.653	0.00202673
	SLC18A1	2.49089e-11	-0.753728	0.032	0.453	4.20536e-07
	SMIM19	1.24473e-08	-0.753728	0.043	0.379	0.000210149
	IMPDH2	2.26439e-06	-0.753953	0.543	0.895	0.0382297
	PFN2	4.66322e-12	-0.754728	0.011	0.432	7.87291e-08
	SMIM27	4.48128e-10	-0.754728	0.011	0.368	7.56575e-06
	HSPA1A	1.62138e-08	-0.754728	0.011	0.316	0.000273738
	RPLP0	6.39167e-13	-0.754884	1	1	1.07911e-08
	RPL39P3	2.82583e-07	-0.756855	0.915	0.979	0.00477085
	HSD17B4	8.94682e-10	-0.757323	0.021	0.379	1.51049e-05
	RNF5	6.49516e-08	-0.757323	0.021	0.316	0.00109658
	CPSF1	1.47405e-08	-0.758225	0.138	0.526	0.000248864
	COX7C	5.83764e-08	-0.759667	0.915	0.989	0.000985568
	ERP44	1.35824e-07	-0.760173	0.128	0.474	0.00229312
	LIG3	4.2179e-10	-0.761061	0	0.347	7.12108e-06
	SIDT2	3.28755e-08	-0.763606	0.011	0.305	0.000555037
	C9orf16	2.02823e-08	-0.765565	0.319	0.684	0.000342426
	RRS1	4.36704e-12	-0.765616	0.085	0.568	7.37288e-08
	PEX6	8.06153e-09	-0.766093	0.021	0.347	0.000136103
	ZC3H4	3.47269e-07	-0.768109	0.064	0.368	0.00586295
	HMOX2	7.86764e-11	-0.768525	0.032	0.432	1.32829e-06
	EAF2	4.54377e-12	-0.769994	0	0.411	7.67125e-08
	CHN2	4.80652e-12	-0.770334	0.106	0.579	8.11485e-08
	AP2M1	2.91893e-06	-0.771027	0.245	0.568	0.0492804
	MRPL41	2.95512e-08	-0.771655	0.457	0.779	0.000498913
	RPL13AP5	9.63637e-13	-0.771933	0.989	1	1.62691e-08
	PPP2R1A	2.40172e-07	-0.774107	0.404	0.779	0.00405482
	DBNL	6.45616e-09	-0.775919	0.319	0.716	0.000108999
	POP5	5.86786e-08	-0.776147	0.064	0.4	0.000990671
	BLOC1S6	9.55304e-09	-0.776416	0.202	0.6	0.000161284
	AC099340.1	1.47574e-07	-0.777076	0.351	0.684	0.00249149
	RALGPS2	8.60548e-08	-0.777733	0.064	0.389	0.00145286
	PTK2	6.46692e-09	-0.777804	0.149	0.547	0.000109181
	RPL26L1	3.50033e-07	-0.777804	0.17	0.505	0.00590961
	SUPT5H	1.78601e-06	-0.777859	0.255	0.579	0.0301532
	MTATP6P1	4.10976e-10	-0.778208	0.979	1	6.93851e-06
	UQCRBP1	1.37995e-09	-0.778282	0.106	0.505	2.32977e-05
	AC083973.1	9.50587e-14	-0.778873	0	0.463	1.60488e-09
	SPON2	1.99368e-13	-0.778873	0	0.453	3.36592e-09
	BLNK	4.53118e-11	-0.778873	0	0.379	7.64999e-07
	HINT2	1.16532e-08	-0.779414	0.043	0.379	0.000196741
	RIOK1	1.57734e-11	-0.779913	0.053	0.505	2.66303e-07
	NCOA3	6.91491e-07	-0.780904	0.287	0.621	0.0116744
	ITPR2	4.50336e-10	-0.7812	0.011	0.368	7.60302e-06
	TMEM256	2.47986e-08	-0.782373	0.245	0.642	0.000418674
	AC084368.1	1.22983e-08	-0.783099	0.287	0.663	0.000207632
	RPL10P6	3.57433e-10	-0.78428	0.83	0.979	6.03454e-06
	RPS3AP6	1.03923e-07	-0.785315	0.638	0.874	0.00175453
	TOMM5	5.44224e-08	-0.785633	0.245	0.6	0.000918813
	BCAS4	4.62354e-07	-0.786883	0.606	0.842	0.00780592
	TPMT	1.45384e-08	-0.787696	0	0.295	0.000245452
	MTERF3	1.07153e-07	-0.787696	0	0.263	0.00180907
	WDR5	2.6229e-08	-0.788041	0.064	0.411	0.000442824
	GGH	8.62865e-07	-0.788194	0.074	0.368	0.0145678
	USP7	3.26696e-08	-0.788266	0.553	0.863	0.00055156
	MRPL36	1.143e-07	-0.788914	0.234	0.6	0.00192973
	RPL13A	4.69855e-16	-0.789129	1	1	7.93257e-12
	PREPL	9.01031e-07	-0.790295	0.17	0.495	0.0152121
	DCXR	8.25253e-07	-0.790646	0.33	0.642	0.0139327
	BICD2	5.0617e-12	-0.792088	0.096	0.579	8.54568e-08
	FAM208B	9.98704e-07	-0.792088	0.351	0.695	0.0168611
	PIK3AP1	4.45749e-09	-0.792088	0.191	0.611	7.52558e-05
	BASP1	9.42799e-08	-0.792088	0.511	0.8	0.00159173
	CYB5R3	9.26181e-10	-0.794127	0.064	0.453	1.56367e-05
	LINC00116	5.68037e-08	-0.797106	0.138	0.505	0.000959018
	DIAPH1	2.44386e-09	-0.798475	0.319	0.716	4.12598e-05
	ATP1A1	3.46648e-11	-0.799378	0.245	0.737	5.85246e-07
	CANX	1.21608e-06	-0.80058	0.574	0.874	0.0205311
	GYG1	5.81463e-08	-0.80253	0.17	0.537	0.000981684
	OSTF1	2.9072e-07	-0.803707	0.085	0.411	0.00490823
	AHSA1	1.01861e-08	-0.803885	0.394	0.8	0.000171972
	NACC1	2.10374e-12	-0.804652	0.043	0.495	3.55174e-08
	VCP	5.92775e-12	-0.804851	0.468	0.884	1.00078e-07
	RPL7P6	8.3355e-12	-0.80593	0.426	0.853	1.40728e-07
	PTPA	5.03233e-14	-0.806232	0.096	0.642	8.49608e-10
	TMED8	4.34673e-10	-0.807855	0.17	0.6	7.33859e-06
	ARL3	1.39221e-06	-0.807855	0.074	0.368	0.0235048
	P2RX5	3.70287e-07	-0.809449	0.16	0.516	0.00625156
	PRDX1	1.323e-07	-0.810931	0.309	0.695	0.00223362
	ACY3	4.85641e-11	-0.813849	0	0.379	8.19908e-07
	NLRP4	1.00277e-10	-0.813849	0	0.368	1.69298e-06
	PMPCA	3.48944e-10	-0.814003	0.085	0.505	5.89122e-06
	TEX264	4.68607e-10	-0.814808	0.053	0.442	7.91149e-06
	TMSB4XP8	6.23294e-11	-0.815606	0.16	0.611	1.05231e-06
	FSD1L	1.7791e-10	-0.815675	0.074	0.495	3.00366e-06
	HHEX	5.72911e-11	-0.818083	0.138	0.589	9.67246e-07
	RPS27A	3.22231e-14	-0.818338	1	1	5.44023e-10
	WDR41	1.99475e-06	-0.818375	0.074	0.347	0.0336774
	MRPS22	1.53523e-08	-0.819055	0.064	0.421	0.000259193
	BTBD8	3.20295e-15	-0.819449	0.032	0.558	5.40753e-11
	NCLN	1.41336e-11	-0.819449	0.032	0.453	2.38618e-07
	RPS2P46	4.5525e-11	-0.819494	0.787	1	7.68598e-07
	EIF5AL1	4.50786e-10	-0.820775	0.798	0.989	7.61062e-06
	MINOS1	2.85246e-06	-0.820908	0.851	0.926	0.0481581
	TMC8	1.0531e-12	-0.821235	0.043	0.505	1.77795e-08
	BORCS8-MEF2B	5.3797e-12	-0.821235	0.096	0.579	9.08255e-08
	UBTF	1.24451e-07	-0.822676	0.394	0.768	0.00210111
	GOT2	1.4221e-09	-0.822815	0.319	0.737	2.40093e-05
	CHD3	2.06626e-09	-0.827192	0.33	0.737	3.48847e-05
	LAMTOR1	3.74269e-11	-0.827764	0.032	0.442	6.31878e-07
	CNOT7	8.15597e-07	-0.828614	0.319	0.663	0.0137697
	OSBPL3	2.95836e-11	-0.829455	0.043	0.463	4.99459e-07
	QSOX2	2.15849e-11	-0.831024	0	0.389	3.64418e-07
	LY96	1.45345e-08	-0.831024	0	0.295	0.000245386
	POLB	4.72339e-09	-0.83111	0.032	0.379	7.9745e-05
	STK17A	2.49783e-11	-0.831259	0.064	0.526	4.21708e-07
	UBE2K	6.07292e-11	-0.83273	0.16	0.621	1.02529e-06
	TXLNGY	9.5868e-13	-0.83273	0.011	0.453	1.61854e-08
	AUP1	1.30145e-09	-0.83273	0.277	0.705	2.19725e-05
	ATP5G3	1.59038e-10	-0.833151	0.84	0.989	2.68503e-06
	HSPA8	1.31825e-07	-0.833369	0.67	0.884	0.00222559
	HTT	9.9847e-09	-0.834111	0.138	0.537	0.000168572
	HSDL2	3.01728e-09	-0.834242	0.128	0.516	5.09408e-05
	AKAP13	6.06983e-07	-0.834909	0.34	0.684	0.0102477
	MRPL21	5.75268e-07	-0.836211	0.287	0.621	0.00971226
	USP12	4.97611e-07	-0.8368	0.213	0.537	0.00840116
	ABHD17A	2.02575e-14	-0.838882	0.032	0.547	3.42008e-10
	SEPHS2	8.54897e-10	-0.838882	0.096	0.495	1.44332e-05
	TMEM79	6.03824e-15	-0.839394	0.117	0.684	1.01944e-10
	VAV2	2.26313e-12	-0.839535	0	0.421	3.82084e-08
	CRELD2	2.05346e-10	-0.839535	0	0.358	3.46686e-06
	DYNLL2	2.16227e-06	-0.841369	0.33	0.642	0.0365057
	COASY	1.34368e-09	-0.843179	0.096	0.505	2.26854e-05
	NDUFB5	3.30198e-10	-0.844252	0.032	0.411	5.57473e-06
	UQCRC1	7.04273e-08	-0.844556	0.415	0.768	0.00118902
	INTS10	6.68023e-09	-0.84723	0.138	0.537	0.000112782
	PCBD1	1.0213e-10	-0.847997	0	0.368	1.72426e-06
	SPCS1	4.36005e-09	-0.849313	0.383	0.758	7.36107e-05
	AL353662.1	1.95871e-16	-0.849506	0.011	0.558	3.30689e-12
	AKAP17A	1.8122e-06	-0.849506	0.011	0.242	0.0305955
	CCT8	2.32912e-07	-0.849506	0.468	0.779	0.00393226
	PABPC3	8.98583e-11	-0.851467	0.617	0.916	1.51708e-06
	METTL7A	1.21524e-09	-0.851898	0.117	0.526	2.05169e-05
	COX4I1	2.87961e-09	-0.851915	0.798	0.989	4.86165e-05
	RPSA	2.02544e-09	-0.852335	0.926	1	3.41955e-05
	SSU72	1.27933e-09	-0.853489	0.149	0.568	2.15989e-05
	COX6C	1.52861e-12	-0.854011	0.968	0.989	2.58075e-08
	TIMM17A	9.72915e-10	-0.855836	0.128	0.558	1.64257e-05
	RHOBTB2	3.93379e-14	-0.856409	0	0.474	6.64141e-10
	ZMIZ1	2.18007e-13	-0.856409	0	0.453	3.6806e-09
	SDHAF3	2.2313e-12	-0.856409	0	0.421	3.7671e-08
	TUBB3	4.81642e-11	-0.856409	0	0.379	8.13156e-07
	SLC43A2	9.74264e-08	-0.856409	0.319	0.674	0.00164485
	CDK14	1.88038e-11	-0.856726	0.085	0.537	3.17464e-07
	COX6A1P2	3.09472e-09	-0.857541	0.511	0.842	5.22481e-05
	VASP	9.43357e-08	-0.857976	0.128	0.463	0.00159267
	ZFAND6	1.79292e-10	-0.859202	0.021	0.4	3.02698e-06
	SNX22	3.70366e-09	-0.861462	0.181	0.579	6.2529e-05
	PBDC1	5.22126e-10	-0.861876	0.032	0.411	8.81506e-06
	MT-ND3	4.02527e-11	-0.861981	0.968	1	6.79587e-07
	SOD1	1.72295e-09	-0.863253	0.723	0.937	2.90886e-05
	PPP2R5C	3.55952e-07	-0.86327	0.351	0.716	0.00600954
	EIF4B	1.09663e-08	-0.863427	0.585	0.884	0.000185144
	KIAA0368	1.32141e-09	-0.863641	0.191	0.611	2.23094e-05
	NACA3P	5.99818e-08	-0.864994	0.17	0.516	0.00101267
	MRPS27	1.97511e-06	-0.86527	0.383	0.705	0.0333457
	COX14	9.3989e-08	-0.868219	0.16	0.516	0.00158682
	GPX1	9.31213e-07	-0.868409	0.309	0.632	0.0157217
	ALOX5	1.5314e-09	-0.868636	0.032	0.389	2.58547e-05
	MRPL27	5.3767e-10	-0.869256	0.106	0.526	9.07748e-06
	RPS2	2.17459e-20	-0.870752	1	1	3.67135e-16
	SLIRP	1.33568e-10	-0.871824	0.915	0.989	2.25504e-06
	Z97353.1	3.82757e-09	-0.872259	0.213	0.6	6.46208e-05
	ADAM15	4.30204e-13	-0.874309	0.011	0.463	7.26313e-09
	ALDOA	1.06986e-11	-0.874616	0.862	1	1.80625e-07
	USF2	1.40627e-10	-0.875386	0.245	0.705	2.3742e-06
	ZPR1	1.1193e-06	-0.875799	0.138	0.453	0.0188972
	MDH1	1.08303e-09	-0.876877	0.128	0.547	1.82848e-05
	LAMTOR5	1.45163e-08	-0.87732	0.574	0.895	0.000245079
	EIF4EBP1	1.86188e-10	-0.880036	0.489	0.874	3.14342e-06
	TIMM8BP2	1.41024e-09	-0.88071	0.117	0.537	2.38091e-05
	PEG10	4.86397e-12	-0.881356	0	0.411	8.21184e-08
	ZNF808	8.37196e-16	-0.883587	0.021	0.558	1.41344e-11
	EIF5A	2.51273e-08	-0.885198	0.681	0.905	0.000424224
	HAUS1	8.08224e-09	-0.889156	0.181	0.568	0.000136452
	PABPC1	7.58307e-19	-0.890373	0.989	1	1.28025e-14
	ATP5J	4.10679e-12	-0.893008	0.936	1	6.93349e-08
	RPL29	3.8776e-13	-0.894186	0.957	1	6.54655e-09
	RPL7P9	2.21945e-11	-0.894764	0.755	0.979	3.74709e-07
	RPL23	5.58026e-19	-0.894875	1	1	9.42115e-15
	HMGA1	1.00366e-13	-0.895395	0.883	1	1.69447e-09
	STX10	7.37093e-12	-0.899617	0.011	0.432	1.24443e-07
	TIMM8B	1.32959e-08	-0.901859	0.511	0.821	0.000224475
	AC097523.1	2.16495e-08	-0.90468	0.457	0.789	0.000365508
	RPL7P44	1.35182e-11	-0.904711	0.309	0.758	2.28228e-07
	ANKRD13A	7.89187e-08	-0.905507	0.266	0.642	0.00133238
	PTDSS1	1.35215e-07	-0.905507	0.245	0.611	0.00228284
	DNAJC15	3.05788e-08	-0.905878	0.245	0.642	0.000516261
	STK38L	4.29672e-11	-0.906021	0.043	0.463	7.25414e-07
	SLC39A14	9.3836e-10	-0.906731	0.011	0.358	1.58423e-05
	DAD1	1.00602e-07	-0.907825	0.489	0.779	0.00169846
	RPLP0P6	5.74937e-11	-0.90832	0.67	0.947	9.70665e-07
	ERLEC1	1.13656e-11	-0.90843	0.447	0.842	1.91885e-07
	C12orf75	3.75506e-08	-0.908679	0.415	0.779	0.000633968
	ALDH5A1	4.13533e-11	-0.91136	0.181	0.653	6.98167e-07
	TOMM7	3.55821e-08	-0.911537	0.734	0.947	0.000600733
	SLC25A4	1.02489e-10	-0.912747	0.096	0.537	1.73032e-06
	PRKG1-AS1	3.72521e-17	-0.91396	0	0.558	6.28928e-13
	LY9	7.50747e-15	-0.91396	0	0.495	1.26749e-10
	PSMD8	1.68843e-09	-0.914572	0.33	0.716	2.85058e-05
	POLR2C	1.9006e-09	-0.914724	0.011	0.347	3.20878e-05
	RNASET2	6.83943e-10	-0.915128	0.234	0.684	1.1547e-05
	CCDC88B	3.19298e-09	-0.915471	0.245	0.663	5.39072e-05
	RPS2P5	3.59971e-11	-0.916829	0.479	0.842	6.0774e-07
	FAM111B	1.93191e-07	-0.917046	0.202	0.547	0.00326165
	MT-ND1	3.87518e-18	-0.921297	1	1	6.54247e-14
	RPL21P88	6.23674e-16	-0.924612	0.043	0.589	1.05295e-11
	MRPL20	1.75143e-10	-0.924862	0.17	0.621	2.95694e-06
	RNH1	1.77458e-09	-0.925571	0.128	0.526	2.99602e-05
	ISG15	8.35812e-14	-0.928639	0.128	0.663	1.4111e-09
	MT-TD	1.38747e-09	-0.929767	0.574	0.874	2.34247e-05
	ATP6V0D1	8.43842e-14	-0.930577	0.011	0.484	1.42466e-09
	TLR10	2.58348e-14	-0.931152	0.011	0.505	4.36169e-10
	AC146507.1	5.11361e-11	-0.932266	0.745	0.968	8.63332e-07
	HLA-DPA1	9.03118e-08	-0.932665	0.702	0.905	0.00152473
	MTND1P23	1.80882e-13	-0.932936	0.989	1	3.05383e-09
	EIF3K	2.7295e-10	-0.933334	0.5	0.853	4.60822e-06
	AL162430.1	6.16907e-11	-0.934243	0.532	0.863	1.04152e-06
	WASH6P	2.3474e-09	-0.934693	0.234	0.663	3.96311e-05
	NEK6	1.16989e-10	-0.935345	0.106	0.526	1.97513e-06
	AC008038.1	1.27658e-14	-0.935745	0.968	1	2.15524e-10
	ABR	7.68679e-10	-0.936753	0.096	0.505	1.29776e-05
	TSPAN33	4.80967e-13	-0.937939	0	0.442	8.12016e-09
	RPS20P2	6.22667e-13	-0.940044	0.872	0.989	1.05125e-08
	RGS10	1.4747e-08	-0.940143	0.149	0.526	0.000248974
	PAK2	1.7544e-09	-0.941665	0.309	0.705	2.96196e-05
	RPS20	3.95851e-17	-0.941703	1	1	6.68315e-13
	TSEN54	4.06138e-10	-0.943706	0.106	0.526	6.85682e-06
	AL596275.1	7.59436e-13	-0.9442	0.862	1	1.28216e-08
	HMCES	2.98277e-11	-0.945205	0.106	0.558	5.03581e-07
	HERPUD1	7.29002e-08	-0.945359	0.234	0.6	0.00123077
	FO393411.1	6.35974e-16	-0.945664	0.968	1	1.07372e-11
	KLK15	4.50761e-17	-0.945844	0	0.558	7.6102e-13
	NRAS	1.01458e-10	-0.945844	0	0.368	1.71292e-06
	GLE1	3.64053e-14	-0.946259	0.011	0.495	6.14631e-10
	GOLGA8B	2.43421e-11	-0.946259	0.372	0.821	4.10967e-07
	NCF1C	1.91591e-11	-0.949629	0.074	0.526	3.23464e-07
	METTL12	5.99441e-09	-0.953482	0.585	0.884	0.000101204
	CACNB4	9.23669e-18	-0.954986	0.021	0.621	1.55943e-13
	CCDC144B	4.40907e-16	-0.955289	0.053	0.611	7.44382e-12
	FKBP2	2.68562e-12	-0.956935	0.234	0.747	4.53413e-08
	YBX3	1.81674e-11	-0.958502	0.128	0.6	3.06721e-07
	PAG1	4.76976e-10	-0.95862	0.564	0.863	8.05279e-06
	ESD	5.55182e-10	-0.958924	0.181	0.611	9.37314e-06
	PTPRC	7.93833e-11	-0.960011	0.521	0.874	1.34023e-06
	NDUFC1	2.13289e-06	-0.960602	0.532	0.789	0.0360097
	NDUFA6	9.56997e-09	-0.962191	0.213	0.6	0.00016157
	RPL7P1	1.02769e-14	-0.963038	0.691	0.979	1.73505e-10
	SNRNP25	1.02416e-08	-0.963824	0.277	0.653	0.000172909
	AC133134.1	1.82151e-14	-0.963932	0.904	1	3.07525e-10
	RPL7	2.49302e-22	-0.967325	1	1	4.20897e-18
	NDUFB10	2.13273e-08	-0.967455	0.574	0.874	0.000360069
	TXNIP	2.52846e-12	-0.971058	0.085	0.568	4.26881e-08
	TNFRSF13C	6.14509e-11	-0.972859	0.234	0.674	1.03748e-06
	SLC35E2B	1.21292e-13	-0.973845	0.234	0.768	2.04778e-09
	MT-ND6	2.19915e-14	-0.977404	0.734	0.979	3.71283e-10
	CCDC28B	1.21239e-12	-0.977573	0.053	0.526	2.04688e-08
	PTPN18	2.95556e-11	-0.979042	0.223	0.674	4.98987e-07
	MYL12B	8.7678e-10	-0.979216	0.213	0.642	1.48027e-05
	OST4	9.31712e-11	-0.979258	0.617	0.926	1.57301e-06
	DANCR	1.52427e-10	-0.984733	0.543	0.863	2.57342e-06
	MCCD1	3.07838e-18	-0.984733	0	0.589	5.19722e-14
	SKAP2	6.53898e-10	-0.984733	0.128	0.547	1.10398e-05
	SUCLG1	5.71175e-09	-0.984733	0.117	0.495	9.64314e-05
	NDUFAB1	6.1951e-09	-0.984733	0.638	0.895	0.000104592
	RPL7P24	6.52909e-13	-0.987505	0.66	0.958	1.10231e-08
	ATP6V0B	4.69987e-12	-0.988164	0.543	0.958	7.9348e-08
	NDUFA4	3.42868e-11	-0.988757	0.915	1	5.78865e-07
	LMAN1	4.35968e-07	-0.989913	0.255	0.6	0.00736044
	MAPK1IP1L	5.50226e-08	-0.990229	0.266	0.632	0.000928947
	TUBA4A	2.53539e-13	-0.991587	0.096	0.6	4.28049e-09
	ENO2	4.87291e-13	-0.992387	0	0.442	8.22693e-09
	RPL7P56	1.06367e-12	-0.992907	0.691	0.937	1.7958e-08
	RPS18P12	2.33277e-14	-0.993584	0.809	0.968	3.93842e-10
	SRP14	9.00447e-10	-0.994581	0.734	0.958	1.52023e-05
	RPL15P3	2.84414e-12	-0.995328	0.872	0.989	4.80176e-08
	FTLP2	9.62398e-11	-0.995704	0.245	0.684	1.62482e-06
	HLTF	7.16567e-12	-0.999684	0.011	0.432	1.20978e-07
	MIR4435-2HG	4.92674e-13	-1	0	0.442	8.31782e-09
	RAP1A	4.87739e-09	-1.00128	0.202	0.611	8.2345e-05
	GPX4	1.32042e-14	-1.00222	0.138	0.726	2.22926e-10
	SIAH2	2.34527e-15	-1.00463	0.085	0.653	3.95952e-11
	NBEAL2	8.33578e-14	-1.00621	0.053	0.558	1.40733e-09
	BLOC1S1	8.70826e-10	-1.00782	0.234	0.653	1.47021e-05
	CYBA	8.32774e-15	-1.00995	0.777	0.979	1.40597e-10
	RPL7P47	1.609e-12	-1.0117	0.415	0.811	2.71647e-08
	SYNGR2	1.28572e-14	-1.01221	0.277	0.811	2.17068e-10
	RPUSD1	5.70521e-13	-1.01302	0.043	0.526	9.63211e-09
	MAP2K2	1.4548e-11	-1.01388	0.33	0.779	2.45614e-07
	HSPB11	2.44622e-11	-1.01654	0.234	0.726	4.12996e-07
	PHB2	4.52937e-10	-1.02393	0.649	0.905	7.64693e-06
	RPL36AL	5.23614e-13	-1.02426	0.904	1	8.84017e-09
	NDUFB2	6.60116e-14	-1.02639	0.915	0.989	1.11447e-09
	BOLA2B	8.37167e-11	-1.02811	0.734	0.979	1.41339e-06
	RASA3	1.82477e-14	-1.03006	0	0.484	3.08075e-10
	TMEM147	1.77945e-09	-1.03033	0.128	0.526	3.00424e-05
	VAMP8	2.46057e-12	-1.03319	0.255	0.779	4.15417e-08
	LOXL2	1.44571e-14	-1.03536	0.032	0.547	2.44079e-10
	PLXNB2	1.91389e-17	-1.03747	0	0.568	3.23122e-13
	LPP	8.76118e-11	-1.03873	0.213	0.642	1.47915e-06
	PLEK	2.78735e-15	-1.04423	0.011	0.526	4.70589e-11
	TBC1D22A	2.87205e-15	-1.04423	0.011	0.526	4.84889e-11
	DVL3	4.1019e-15	-1.04562	0.149	0.726	6.92524e-11
	MRPS12	2.61514e-12	-1.04762	0.064	0.526	4.41514e-08
	RAC2	1.66426e-07	-1.04784	0.191	0.547	0.00280978
	AMFR	1.71986e-12	-1.04811	0.521	0.863	2.90364e-08
	CPXM1	1.84509e-16	-1.0515	0.011	0.558	3.11506e-12
	BLK	2.07874e-16	-1.0515	0.011	0.558	3.50954e-12
	ATAD3A	1.36153e-10	-1.05237	0.234	0.695	2.29867e-06
	RPL30	5.04344e-16	-1.05626	0.926	1	8.51484e-12
	LSM10	3.77188e-15	-1.0595	0	0.505	6.36806e-11
	WDR19	7.17425e-19	-1.0604	0.202	0.842	1.21123e-14
	ITSN2	1.25008e-11	-1.07025	0.234	0.726	2.11051e-07
	LAP3	3.00319e-15	-1.07588	0.128	0.695	5.07028e-11
	INTS6	6.41194e-15	-1.07643	0.394	0.884	1.08253e-10
	LRRK1	2.34974e-15	-1.07699	0.096	0.653	3.96706e-11
	FADS2	3.45108e-13	-1.07925	0.021	0.484	5.82646e-09
	TPD52	3.31501e-13	-1.07945	0.266	0.811	5.59674e-09
	CD99	3.01417e-15	-1.0833	0.011	0.537	5.08882e-11
	PLP2	2.15152e-13	-1.08519	0.074	0.579	3.63242e-09
	MTCO3P12	3.09936e-16	-1.08751	0.915	0.989	5.23265e-12
	IRF8	9.05218e-13	-1.08807	0.053	0.526	1.52828e-08
	LCK	2.83875e-18	-1.08836	0	0.589	4.79266e-14
	CD27	7.51183e-11	-1.08848	0.17	0.621	1.26822e-06
	CAPNS1	1.10901e-11	-1.09123	0.202	0.674	1.87235e-07
	CYTOR	2.63831e-14	-1.09326	0.021	0.516	4.45426e-10
	MEF2C	3.9119e-14	-1.09484	0.266	0.811	6.60445e-10
	CCDC69	1.61326e-14	-1.09506	0.404	0.863	2.72366e-10
	SLC25A5	4.34856e-11	-1.09566	0.574	0.916	7.34168e-07
	ZNF525	1.63675e-18	-1.09684	0.043	0.663	2.76333e-14
	TMSB4XP4	1.33042e-11	-1.09734	0.67	0.958	2.24614e-07
	HSD17B12	6.59168e-14	-1.10021	0.021	0.505	1.11287e-09
	H1FX	4.48684e-14	-1.10962	0	0.474	7.57513e-10
	P2RY8	4.4057e-14	-1.11026	0.138	0.663	7.43814e-10
	BST2	7.29704e-13	-1.11368	0.149	0.674	1.23196e-08
	NDUFB1	2.42335e-15	-1.11414	0.766	0.989	4.09134e-11
	STOML2	7.81844e-13	-1.11461	0.266	0.779	1.31999e-08
	ALOX5AP	1.98587e-10	-1.11786	0.266	0.716	3.35275e-06
	FAU	4.1972e-19	-1.11848	1	1	7.08613e-15
	TMEM41A	1.92725e-17	-1.12356	0.053	0.642	3.25377e-13
	PRDX5	6.06775e-11	-1.12441	0.638	0.937	1.02442e-06
	SERPINB9	3.52384e-15	-1.12629	0.021	0.547	5.9493e-11
	SREK1IP1	7.65771e-15	-1.12847	0.085	0.632	1.29285e-10
	PLEKHF2	2.1006e-12	-1.13201	0.074	0.558	3.54644e-08
	ACADM	1.19152e-09	-1.13269	0.181	0.6	2.01164e-05
	RPL23P8	2.67764e-13	-1.1336	0.638	0.937	4.52066e-09
	POLR2E	2.10518e-17	-1.13568	0.234	0.842	3.55418e-13
	MGAT3	2.89123e-15	-1.1428	0.011	0.526	4.88126e-11
	IKZF3	3.81756e-13	-1.14912	0.362	0.821	6.44519e-09
	MT-ND2	1.42431e-22	-1.14991	1	1	2.40467e-18
	UCP2	1.50039e-13	-1.15109	0.309	0.789	2.53312e-09
	CUTA	3.76753e-14	-1.15277	0.394	0.874	6.36072e-10
	GRINA	1.93709e-17	-1.15307	0.064	0.663	3.2704e-13
	RPL35A	9.69843e-28	-1.15763	1	1	1.63739e-23
	LPXN	4.33319e-13	-1.15982	0.181	0.695	7.31572e-09
	RPL7P15	9.44911e-15	-1.16175	0.543	0.905	1.59529e-10
	LMO2	1.71306e-17	-1.16444	0.043	0.632	2.89217e-13
	SMIM4	1.28463e-15	-1.1752	0.191	0.758	2.16884e-11
	SERF2	6.73156e-20	-1.17523	0.989	1	1.13649e-15
	PRKCD	1.17427e-11	-1.17578	0.16	0.621	1.98252e-07
	CD74	2.25887e-25	-1.17663	1	1	3.81365e-21
	GRHPR	2.47397e-12	-1.18328	0.202	0.684	4.17681e-08
	PSAP	4.03463e-12	-1.18487	0.426	0.832	6.81167e-08
	ACTB	1.81558e-23	-1.18517	0.979	1	3.06524e-19
	CHCHD2	2.15574e-14	-1.18671	0.809	0.979	3.63954e-10
	BTNL9	2.4131e-18	-1.18827	0.032	0.653	4.07404e-14
	TAOK1	5.51347e-12	-1.19284	0.33	0.779	9.30839e-08
	TIMM23	4.17854e-14	-1.19458	0.053	0.558	7.05463e-10
	AL079342.1	8.02184e-13	-1.19604	0.436	0.832	1.35433e-08
	RPL7P23	1.63218e-18	-1.19737	0.947	1	2.7556e-14
	CLPTM1L	1.36249e-11	-1.19941	0.277	0.737	2.30029e-07
	PRPSAP2	1.00255e-13	-1.20139	0.117	0.632	1.6926e-09
	SLC9A4	1.74468e-21	-1.20493	0	0.674	2.94555e-17
	LETM1	7.36241e-15	-1.20506	0.064	0.589	1.24299e-10
	GAMT	5.6783e-18	-1.21503	0.074	0.695	9.58668e-14
	SNU13	2.36104e-17	-1.21702	0.553	0.958	3.98615e-13
	RABAC1	3.01081e-14	-1.21888	0.596	0.926	5.08316e-10
	MYO9A	1.0314e-16	-1.23128	0.149	0.726	1.74132e-12
	MYO1E	4.73033e-19	-1.23266	0.021	0.642	7.98621e-15
	CTSH	8.37182e-16	-1.23266	0.16	0.726	1.41342e-11
	OCIAD2	1.1336e-13	-1.23606	0.255	0.758	1.91386e-09
	FYTTD1	5.3123e-15	-1.23762	0.096	0.642	8.96876e-11
	IL21R	6.91815e-17	-1.23892	0.128	0.726	1.16799e-12
	ANXA6	1.26203e-18	-1.24526	0.021	0.632	2.13069e-14
	NLRC3	1.04923e-17	-1.24526	0.011	0.6	1.77142e-13
	ZFP36L2	1.90183e-16	-1.2455	0.074	0.663	3.21087e-12
	COX5B	3.03088e-16	-1.24699	0.809	0.989	5.11704e-12
	MGMT	3.50549e-25	-1.25032	0	0.758	5.91831e-21
	RPL7P32	2.91261e-18	-1.25052	0.319	0.863	4.91736e-14
	CALR	2.68086e-15	-1.2511	0.404	0.874	4.52609e-11
	ST8SIA5	1.28719e-18	-1.25669	0	0.6	2.17317e-14
	POLD4	1.11631e-14	-1.25726	0.064	0.589	1.88467e-10
	CNIH4	4.91616e-11	-1.26094	0.149	0.589	8.29995e-07
	MAP4K1	4.72275e-19	-1.26336	0.149	0.811	7.97342e-15
	SLC2A5	2.9777e-20	-1.26935	0	0.642	5.02725e-16
	SWAP70	1.98367e-15	-1.27078	0.149	0.716	3.34903e-11
	AKNA	6.38949e-18	-1.27161	0.053	0.663	1.07874e-13
	USP34	1.45238e-12	-1.27161	0.234	0.726	2.45205e-08
	MT-ND5	5.3295e-21	-1.27516	0.979	1	8.99779e-17
	BCL2	3.9335e-17	-1.27611	0.096	0.695	6.64092e-13
	SQOR	1.38824e-12	-1.27751	0.213	0.695	2.34377e-08
	PC	1.49255e-25	-1.27906	0.011	0.779	2.51987e-21
	POLR2K	6.25363e-15	-1.28656	0.277	0.821	1.0558e-10
	ATOX1	4.62777e-19	-1.29162	0.234	0.853	7.81307e-15
	HINT1	1.01614e-14	-1.29266	0.702	0.947	1.71555e-10
	ITGB2	1.05365e-14	-1.29488	0.191	0.737	1.77887e-10
	AKR1A1	7.81903e-14	-1.29839	0.085	0.6	1.32009e-09
	EDRF1	2.65468e-21	-1.29855	0.064	0.768	4.4819e-17
	LAMTOR4	1.33913e-18	-1.29876	0.415	0.958	2.26085e-14
	PRICKLE2-AS1	1.30394e-24	-1.31279	0	0.747	2.20144e-20
	FAM81A	7.76076e-20	-1.31279	0	0.632	1.31025e-15
	ITPKB	4.68554e-20	-1.31574	0.011	0.653	7.9106e-16
	CMTM3	3.3616e-18	-1.31889	0	0.589	5.6754e-14
	FEN1	3.84327e-18	-1.32677	0.138	0.768	6.4886e-14
	LAGE3	1.06137e-17	-1.33118	0.074	0.684	1.79192e-13
	MANF	1.44938e-13	-1.3359	0.202	0.716	2.44699e-09
	NCF1B	1.17916e-16	-1.33983	0.191	0.789	1.99077e-12
	CD53	8.3322e-19	-1.34157	0.043	0.663	1.40673e-14
	JTB	7.76427e-17	-1.34167	0.351	0.916	1.31084e-12
	NME4	1.40842e-18	-1.34303	0	0.6	2.37783e-14
	C4orf48	1.07877e-17	-1.35352	0.085	0.684	1.82129e-13
	SNHG9	2.48686e-15	-1.35397	0.319	0.842	4.19857e-11
	CD79A	6.29402e-20	-1.36254	0.713	0.989	1.06262e-15
	SORL1	2.88053e-18	-1.36432	0.053	0.674	4.86319e-14
	RPL22L1	7.1252e-17	-1.36548	0.245	0.853	1.20295e-12
	BCL7A	2.20164e-19	-1.37002	0.043	0.674	3.71703e-15
	EEPD1	1.20151e-20	-1.37851	0	0.653	2.02851e-16
	PITX1	3.03448e-17	-1.37959	0.128	0.716	5.12312e-13
	HMGN1	8.51276e-18	-1.3874	0.521	0.926	1.43721e-13
	S1PR2	4.99976e-18	-1.39646	0.138	0.737	8.44109e-14
	TMOD1	1.47379e-26	-1.41314	0	0.789	2.4882e-22
	KIAA0930	3.3533e-20	-1.41645	0.213	0.853	5.66137e-16
	PIP4K2A	1.04493e-16	-1.42032	0.436	0.916	1.76415e-12
	LCP1	3.17081e-19	-1.42466	0.798	1	5.35328e-15
	ODC1	1.2371e-17	-1.4294	0.606	0.968	2.0886e-13
	ANXA11	1.79761e-19	-1.43319	0.021	0.653	3.03491e-15
	TESC	4.70455e-20	-1.43505	0.074	0.726	7.94269e-16
	ACTG1	2.54948e-22	-1.44831	0.947	1	4.30429e-18
	JCHAIN	4.05807e-18	-1.4492	0.085	0.705	6.85124e-14
	ATP6V0E1	2.60378e-20	-1.4494	0.053	0.716	4.39596e-16
	HSPA5	3.93749e-20	-1.464	0.33	0.916	6.64766e-16
	FTL	2.77502e-20	-1.46997	0.957	1	4.68507e-16
	CISD3	5.13859e-19	-1.47598	0.117	0.747	8.67548e-15
	FCRLA	2.57752e-21	-1.49522	0.053	0.747	4.35163e-17
	UBL5	8.04586e-19	-1.50199	0.564	0.968	1.35838e-14
	CHCHD10	1.08398e-21	-1.5092	0.319	0.916	1.83008e-17
	LSP1	2.95208e-21	-1.51277	0.106	0.8	4.984e-17
	LGALS1	9.33131e-23	-1.5141	0.021	0.737	1.5754e-18
	VPREB3	1.24886e-21	-1.53493	0.234	0.884	2.10845e-17
	TMPRSS11E	6.2269e-28	-1.54389	0	0.821	1.05129e-23
	ACAP2	2.69428e-17	-1.55358	0.234	0.789	4.54876e-13
	DPP7	2.91991e-25	-1.55762	0.191	0.937	4.92968e-21
	RFTN1	6.93728e-22	-1.57833	0.064	0.789	1.17122e-17
	ATP5I	5.81047e-27	-1.57869	0.915	1	9.80982e-23
	CTAGE5	3.44306e-24	-1.5896	0.181	0.895	5.81292e-20
	UQCRB	1.33258e-24	-1.60421	0.83	1	2.2498e-20
	TSTD1	6.36439e-22	-1.60507	0	0.684	1.0745e-17
	AC023590.1	4.83383e-19	-1.6075	0.149	0.779	8.16095e-15
	SEL1L3	1.81072e-22	-1.6132	0.043	0.747	3.05704e-18
	DEF8	2.36229e-19	-1.61922	0.106	0.737	3.98826e-15
	FP236383.2	2.45432e-25	-1.62293	1	1	4.14362e-21
	CPNE3	5.40061e-22	-1.6277	0.223	0.895	9.11784e-18
	NAPSB	2.58854e-17	-1.63142	0.202	0.779	4.37023e-13
	SSR4	6.76001e-23	-1.71798	0.426	0.989	1.14129e-18
	COTL1	2.83867e-25	-1.7513	0.298	0.979	4.79253e-21
	MFHAS1	5.94934e-26	-1.76115	0.053	0.842	1.00443e-21
	TMSB4X	5.63769e-26	-1.76138	0.915	1	9.51812e-22
	LRMP	1.14274e-23	-1.80401	0.383	0.958	1.92928e-19
	IL4R	8.80798e-29	-1.81787	0.053	0.895	1.48705e-24
	AL590135.1	2.11039e-20	-1.84161	0.362	0.853	3.56296e-16
	BCL6	9.41298e-26	-1.8618	0.064	0.832	1.58919e-21
	NEAT1	5.07191e-27	-1.86705	0.34	0.968	8.56291e-23
	LINC00667	1.57295e-30	-1.87431	0.011	0.884	2.65562e-26
	CSTB	4.40934e-26	-1.95725	0.117	0.863	7.4443e-22
	LTB	9.67399e-25	-1.96397	0.074	0.832	1.63326e-20
	PLPPR2	4.63575e-33	-2.03536	0.043	0.947	7.82654e-29
	POU2F2	8.06645e-28	-2.04671	0.266	0.958	1.36186e-23
	UCHL1	1.67021e-26	-2.04931	0.298	0.958	2.81982e-22
	AL391219.1	8.19788e-28	-2.07274	0.426	0.979	1.38405e-23
	SYPL1	2.45511e-29	-2.09192	0	0.853	4.14496e-25
	MARCKSL1	2.53158e-27	-2.13674	0.245	0.937	4.27407e-23
	CD22	5.36734e-28	-2.16283	0.351	0.958	9.06168e-24
	ST3GAL2	1.20608e-30	-2.16438	0.17	0.968	2.03623e-26
	PHGDH	2.20889e-33	-2.22601	0.085	0.968	3.72927e-29
	ATPIF1	2.44973e-30	-2.4062	0.798	1	4.13588e-26
	ZFP30	3.50315e-34	-2.44962	0.021	0.958	5.91437e-30
	YAF2	1.51245e-29	-2.48407	0.426	1	2.55347e-25
	RPS4Y1	1.27386e-29	-2.50948	0.106	0.916	2.15065e-25
	CD52	5.37144e-30	-2.56475	0.33	0.989	9.0686e-26
	GSTP1	5.95403e-33	-3.47553	0.574	1	1.00522e-28
	MS4A1	9.51307e-34	-3.53911	0.309	1	1.60609e-29
