# Supplementary material for: Defining an Optimized Workflow for Enriching and Analyzing Residual Tumor Populations Using Intracellular Markers
Source: J Mol Diagn. 2024 Jan 26;26(4):245–56. doi: 10.1016/j.jmoldx.2024.01.003 (PMC12178326; doi:10.1016/j.jmoldx.2024.01.003)
Supplement: Supplemental Table S5 [file mmc9.xlsx]

## Sheet: Supplemental Table 5
Supplemental Table 5. Differential gene expression between fixed and unfixed cell lines from single cell (sc)RNA-seq analysis
Genes differentially expressed between scRNA-seq libraries of glyoxal-fixed (without ethanol) versus unfixed samples for the WSU-DLCL2 and SU-DHL-8 cell lines. Genes were identified by DESeq2, p<0.05.
Genes enriched in unfixed cells
Genes enriched in fixed cells
	Differentially expressed genes between fixed and unfixed SU-DHL-8 cells							Differentially expressed genes between fixed and unfixed WSU-DLCL2 cells
	Official Gene Symbol	p_val	avg_log2FC	pct.1	pct.2	p_val_adj		Official Gene Symbol	p_val	avg_log2FC	pct.1	pct.2	p_val_adj
	BX679664.1	2.05963e-21	1.58496	1	0.947	3.47727e-17		AC005480.2	7.14938e-22	1.80686	0.989	0.625	1.20703e-17
	AC012005.1	1.50807e-18	1.55254	0.862	0.351	2.54608e-14		AL603825.1	1.86933e-18	1.69352	0.947	0.725	3.15599e-14
	AL603825.1	6.73157e-20	1.51131	0.957	0.745	1.13649e-15		AC012005.1	8.06829e-17	1.6399	0.863	0.488	1.36217e-12
	AC099336.2	5.01874e-15	1.48271	0.883	0.521	8.47315e-11		AC004057.1	1.81329e-19	1.62416	0.968	0.65	3.06138e-15
	AL034379.1	5.20387e-18	1.45728	0.957	0.84	8.78569e-14		EEF1A1P12	1.91553e-20	1.49089	1	0.875	3.23399e-16
	BX248409.1	1.17589e-19	1.43746	0.989	0.936	1.98526e-15		AC004552.1	1.97427e-20	1.48577	0.989	0.8	3.33317e-16
	AC099560.2	2.05055e-17	1.41958	1	0.947	3.46194e-13		AC092670.1	2.56752e-19	1.48358	0.874	0.238	4.33475e-15
	AC005480.2	1.2632e-14	1.38384	0.862	0.66	2.13266e-10		AL139421.1	4.81652e-18	1.47004	0.979	0.725	8.13173e-14
	RPS19P7	2.8488e-19	1.36187	1	0.947	4.80963e-15		RPS18P12	7.19185e-20	1.43279	0.968	0.738	1.2142e-15
	RPS12P23	3.84083e-16	1.35335	0.915	0.691	6.48448e-12		AC090602.1	4.01441e-17	1.42946	0.895	0.45	6.77752e-13
	AC090602.1	4.95233e-16	1.35019	0.904	0.564	8.36102e-12		AC016712.1	4.53531e-17	1.42946	0.905	0.4	7.65696e-13
	RPS26P13	1.09826e-22	1.32787	1	0.957	1.85419e-18		RPS19P1	1.61737e-17	1.4121	0.947	0.688	2.7306e-13
	AL031727.1	1.95133e-20	1.3263	1	0.989	3.29443e-16		RPS26P34	3.44346e-16	1.4105	0.853	0.4	5.81359e-12
	RPL41P2	1.83851e-21	1.3188	1	1	3.10396e-17		AC099560.2	5.02806e-18	1.40544	0.947	0.9	8.48887e-14
	AC002075.2	5.0361e-23	1.30628	1	1	8.50245e-19		AC068522.1	3.53579e-15	1.40029	0.821	0.362	5.96948e-11
	AP000936.3	4.66161e-20	1.30574	1	1	7.8702e-16		RPL39L	4.63602e-18	1.3928	1	0.75	7.82699e-14
	RPS19P1	2.4575e-19	1.30073	0.947	0.691	4.149e-15		RPS26P39	3.69822e-17	1.39148	0.926	0.6	6.24371e-13
	AC005912.1	6.56158e-22	1.27785	1	1	1.10779e-17		AL590135.1	1.07794e-13	1.39114	0.853	0.575	1.81988e-09
	RPS27P29	1.54e-15	1.26012	0.766	0.223	2.59999e-11		AL663070.1	1.21131e-18	1.34465	0.916	0.388	2.04505e-14
	RPS23P8	2.29726e-18	1.25902	0.989	0.968	3.87846e-14		RPS26P28	2.34336e-17	1.33703	0.874	0.375	3.9563e-13
	RPS15AP38	5.16725e-16	1.21924	0.989	0.809	8.72387e-12		RPL39P3	7.88465e-16	1.33703	0.979	0.95	1.33117e-11
	RPL26P6	1.49871e-13	1.21172	0.989	0.968	2.53027e-09		AC006511.3	9.56082e-22	1.314	1	1	1.61415e-17
	RPS26P34	4.45261e-14	1.21057	0.787	0.298	7.51734e-10		BX679664.1	8.22371e-19	1.31316	1	0.95	1.38841e-14
	AC004552.1	1.26857e-13	1.20541	0.915	0.798	2.14172e-09		RPS18P9	8.88834e-17	1.30417	0.968	0.75	1.50062e-12
	AC106872.3	2.20961e-12	1.20353	0.723	0.255	3.73049e-08		AL161787.1	1.26914e-16	1.26952	0.979	0.863	2.14268e-12
	AC011825.1	2.04063e-14	1.19137	0.798	0.309	3.44519e-10		RPL41P2	1.17522e-20	1.26552	1	0.988	1.98412e-16
	AC104619.1	1.11189e-11	1.17932	0.809	0.617	1.8772e-07		AL591846.1	4.76143e-15	1.25422	0.968	0.787	8.03872e-11
	AC008065.1	1.2555e-15	1.17915	0.968	0.926	2.11966e-11		AC112491.1	7.61074e-18	1.25198	0.979	0.925	1.28492e-13
	AL049873.1	2.54586e-17	1.17886	0.989	0.926	4.29818e-13		AC008065.1	9.48182e-17	1.23231	1	0.95	1.60082e-12
	RPS26P35	3.08403e-16	1.16993	0.723	0.149	5.20677e-12		AL162430.1	1.18703e-14	1.2304	0.863	0.45	2.00406e-10
	AL122020.1	8.19597e-19	1.15712	1	0.989	1.38373e-14		AL049873.1	3.34583e-17	1.22926	0.989	0.912	5.64877e-13
	AC145285.1	2.29883e-13	1.1568	0.755	0.255	3.88112e-09		AL596275.1	2.99912e-17	1.22774	1	0.838	5.06342e-13
	AC006511.3	7.97674e-17	1.1385	1	1	1.34671e-12		RPL31P7	1.2776e-13	1.22544	0.737	0.238	2.15697e-09
	RPS26P8	1.47337e-16	1.13645	1	1	2.48749e-12		BX248409.1	5.95058e-22	1.21788	1	0.988	1.00464e-17
	RPL7AP10	3.55929e-15	1.13632	0.67	0.106	6.00915e-11		RPL23AP74	4.61302e-12	1.20942	0.779	0.362	7.78817e-08
	IGLC2	8.03541e-17	1.13586	1	0.989	1.35662e-12		RPS27P29	1.60278e-15	1.20512	0.789	0.238	2.70598e-11
	AL139421.1	7.12386e-13	1.13096	0.904	0.745	1.20272e-08		AC135068.6	2.35146e-16	1.20163	0.937	0.588	3.96996e-12
	RPS15AP12	7.13898e-14	1.13056	0.989	0.915	1.20527e-09		RPS26P31	1.47086e-17	1.2011	1	1	2.48326e-13
	AC092670.1	1.63472e-15	1.12858	0.723	0.16	2.75989e-11		RPS26P8	4.31071e-18	1.19919	1	0.975	7.27778e-14
	AC016687.1	2.14691e-17	1.12847	0.649	0.043	3.62462e-13		RPS26P47	9.57617e-15	1.19189	0.758	0.2	1.61674e-10
	AL591846.1	5.93025e-14	1.11919	0.894	0.777	1.0012e-09		EEF1A1P9	5.47109e-17	1.18782	0.979	0.875	9.23684e-13
	EEF1A1P12	6.6291e-15	1.11356	0.957	0.819	1.11919e-10		RPL23AP2	1.08314e-15	1.18286	0.905	0.512	1.82866e-11
	RPL39L	5.90796e-11	1.11026	0.947	0.883	9.97441e-07		RPL7P1	8.98826e-19	1.17441	0.979	0.713	1.51749e-14
	AL031736.2	1.05338e-13	1.10692	0.819	0.415	1.77841e-09		AC104619.1	1.13221e-15	1.16711	0.947	0.775	1.91151e-11
	AL512430.3	3.26267e-16	1.10402	0.681	0.096	5.50836e-12		RPS23P8	2.096e-21	1.16374	1	1	3.53867e-17
	AC016712.1	3.94108e-15	1.10145	0.883	0.415	6.65373e-11		RPL23AP42	2.8275e-14	1.16291	0.853	0.438	4.77367e-10
	RPS15AP25	1.3169e-12	1.09491	0.702	0.223	2.22332e-08		RPL23AP43	1.74499e-13	1.15958	0.884	0.55	2.94607e-09
	RPS28P7	3.61587e-12	1.09091	0.915	0.819	6.10467e-08		RPS2P55	1.6181e-15	1.14621	0.842	0.3	2.73184e-11
	RPS26P31	8.72456e-14	1.07757	0.989	0.904	1.47297e-09		RPS19P7	3.13561e-14	1.14398	1	0.963	5.29385e-10
	RPS26P39	1.08599e-13	1.07627	0.862	0.574	1.83348e-09		RPS7P14	4.76072e-15	1.13773	0.968	0.625	8.03752e-11
	AC068522.1	6.37687e-14	1.07549	0.713	0.181	1.07661e-09		RPL7P15	1.89905e-13	1.13499	0.905	0.625	3.20617e-09
	RPS15AP17	1.46074e-11	1.06935	0.957	0.777	2.46616e-07		RPS2P7	1.06656e-16	1.13282	0.958	0.55	1.80067e-12
	AC135178.6	6.99497e-13	1.05889	0.681	0.17	1.18096e-08		RPS28P7	6.04942e-13	1.13192	0.989	0.863	1.02132e-08
	RPL35P5	3.75846e-11	1.05514	0.777	0.34	6.34541e-07		RPS26P13	1.70778e-16	1.12526	1	1	2.88325e-12
	AC112491.1	4.90657e-10	1.05303	0.883	0.766	8.28377e-06		RPL9P18	1.90606e-13	1.12469	0.895	0.537	3.218e-09
	AC005019.1	9.32209e-13	1.04509	0.883	0.628	1.57385e-08		AL034379.1	1.4728e-13	1.12463	0.937	0.85	2.48653e-09
	AC004057.1	7.00479e-12	1.04509	0.872	0.617	1.18262e-07		AC010469.1	1.70405e-14	1.12444	0.968	0.588	2.87695e-10
	RPS18	2.8188e-26	1.04171	1	1	4.75897e-22		AC005884.2	1.2847e-14	1.12433	0.968	0.875	2.16897e-10
	RPS18P9	1.71656e-12	1.03922	0.926	0.745	2.89806e-08		AL136380.1	9.27029e-17	1.11938	0.979	0.975	1.5651e-12
	AC018738.1	4.37522e-14	1.03822	1	0.947	7.38668e-10		RPS26P35	5.24209e-12	1.11935	0.779	0.35	8.85022e-08
	AC073861.1	3.75117e-22	1.02388	1	1	6.33311e-18		AL031727.1	1.39928e-17	1.11615	1	0.975	2.36241e-13
	AC078817.1	1.46835e-12	1.00679	0.564	0.085	2.47902e-08		RPL7P24	2.29941e-14	1.10479	0.958	0.787	3.88209e-10
	RPS15AP1	1.4211e-11	1.00592	0.989	0.936	2.39924e-07		AP000936.3	1.01799e-19	1.10307	1	0.988	1.71868e-15
	RPS26P28	8.42496e-12	1.00576	0.691	0.223	1.42239e-07		RPS2P5	7.26741e-13	1.09369	0.842	0.438	1.22696e-08
	RPS23	3.17245e-21	1.00557	1	1	5.35605e-17		RPL7P47	9.70283e-13	1.09192	0.811	0.4	1.63813e-08
	RPL41	8.67414e-17	1.00145	1	1	1.46445e-12		RPL10P16	4.41416e-14	1.08538	0.947	0.75	7.45243e-10
	AL133260.1	2.39762e-13	1	0.926	0.83	4.04789e-09		AC099336.2	8.56795e-14	1.07905	0.821	0.288	1.44653e-09
	RPS7P10	3.18874e-11	0.990983	0.968	0.968	5.38355e-07		RPL17P43	3.3928e-14	1.07888	0.863	0.375	5.72806e-10
	RPL7AP50	3.23583e-09	0.99035	0.745	0.404	5.46306e-05		RPS26	1.61483e-18	1.0783	1	1	2.72632e-14
	RPS26	3.32866e-15	0.988126	1	1	5.61978e-11		AC016687.1	1.14273e-16	1.07717	0.747	0.125	1.92927e-12
	RPL31P7	5.01285e-15	0.987825	0.723	0.138	8.4632e-11		RPL7P56	5.53278e-13	1.07672	0.937	0.713	9.34099e-09
	AL022718.1	1.48529e-09	0.986825	0.872	0.723	2.50762e-05		RPL23AP58	2.39495e-14	1.0766	0.811	0.275	4.04339e-10
	RPLP1P6	1.81535e-11	0.985203	0.755	0.266	3.06485e-07		RPS2P35	2.75143e-16	1.06586	1	0.988	4.64523e-12
	RPL26P27	9.10894e-11	0.984998	0.734	0.255	1.53786e-06		RPL9P7	1.68981e-10	1.06573	0.684	0.275	2.85291e-06
	RPS29P5	5.16254e-13	0.982722	0.755	0.245	8.71592e-09		RPS27AP11	9.14345e-14	1.05965	0.737	0.238	1.54369e-09
	RPL21P116	3.69646e-08	0.981738	0.702	0.383	0.000624074		PPIAP22	3.26104e-08	1.0595	0.705	0.338	0.000550561
	RPL10P16	5.90638e-10	0.97387	0.84	0.702	9.97174e-06		RPS27AP12	1.562e-12	1.0592	0.916	0.725	2.63713e-08
	RPS19P3	2.87755e-15	0.970005	1	1	4.85817e-11		RPL21P67	2.9395e-13	1.05569	0.779	0.288	4.96275e-09
	AC091685.2	1.31984e-09	0.969987	0.798	0.521	2.22829e-05		AC091685.2	3.99247e-13	1.05051	0.916	0.562	6.74048e-09
	RPS18P12	7.00676e-12	0.969256	0.809	0.564	1.18295e-07		TUBAP2	1.28582e-07	1.04869	0.768	0.525	0.00217086
	RPL17P36	1.77628e-12	0.969106	0.638	0.138	2.99889e-08		RPL26P6	1.96022e-16	1.03575	1	0.988	3.30944e-12
	ZNF277	7.20603e-07	0.967169	0.766	0.415	0.0121659		RPLP1P6	3.19001e-11	1.02216	0.779	0.362	5.3857e-07
	RPL10	1.11176e-14	0.964825	1	0.989	1.87698e-10		RPS20P24	1.01745e-14	1.02177	0.684	0.1	1.71776e-10
	AC079140.2	1.14558e-10	0.960535	0.989	0.915	1.93408e-06		RPL23P8	6.03716e-11	1.01851	0.937	0.75	1.01925e-06
	AC024293.1	1.85737e-11	0.960424	0.968	0.979	3.13579e-07		RPS7P3	1.80182e-13	1.01842	0.979	0.812	3.04202e-09
	IGLC3	4.24335e-20	0.958129	1	1	7.16406e-16		RPS6P25	1.73466e-14	1.01747	0.947	0.812	2.92862e-10
	RPS7P8	1.28326e-12	0.955146	0.489	0.032	2.16653e-08		AL031736.2	2.66208e-11	1.01581	0.905	0.55	4.4944e-07
	AC010469.1	1.18189e-09	0.954771	0.819	0.468	1.99538e-05		AC092155.2	3.6546e-11	1.01511	0.937	0.775	6.17006e-07
	PPIAP6	7.84068e-08	0.951745	0.702	0.394	0.00132374		AL645608.4	8.88388e-14	1.01381	0.684	0.125	1.49987e-09
	RPL39P3	7.66536e-10	0.943627	0.915	0.84	1.29414e-05		AC002075.2	2.80514e-19	1.01229	1	0.988	4.73593e-15
	AL033519.2	5.26057e-13	0.941897	0.628	0.106	8.88143e-09		RPS8P10	2.43749e-13	1.01155	0.947	0.675	4.11521e-09
	RPS21	4.3235e-22	0.941514	1	1	7.29937e-18		RPS2P46	1.92261e-14	1.01112	1	0.9	3.24594e-10
	TAPT1-AS1	6.80388e-14	0.93852	1	1	1.1487e-09		AL136968.2	2.30336e-10	1.0097	0.853	0.588	3.88876e-06
	AL161787.1	4.69182e-10	0.936185	0.883	0.691	7.92119e-06		BX679664.3	2.53771e-12	1.00913	0.874	0.425	4.28441e-08
	EEF1A1P9	2.63224e-10	0.936154	0.904	0.777	4.44401e-06		RPL30	4.08093e-15	1.00857	1	0.975	6.88984e-11
	AC044810.1	6.85195e-10	0.936005	0.883	0.734	1.15681e-05		RPL35P2	6.91666e-11	1.00697	0.874	0.637	1.16774e-06
	AC092155.2	1.78158e-08	0.93587	0.883	0.745	0.000300785		RPL26P19	1.93011e-10	1.00583	0.884	0.6	3.25861e-06
	RPS15A	5.37382e-14	0.933307	1	1	9.07262e-10		AP003352.1	2.39829e-11	1.00361	0.821	0.412	4.04903e-07
	MIR1244-4	1.99768e-10	0.932338	0.904	0.84	3.37269e-06		AC092128.1	9.431e-10	1.00294	0.737	0.475	1.59223e-05
	RPL17P43	4.28344e-13	0.927355	0.617	0.106	7.23173e-09		AC005912.1	1.73036e-20	1.00191	1	1	2.92136e-16
	RPL23AP2	6.24314e-09	0.926579	0.66	0.287	0.000105403		RPL7P8	1.0485e-12	1.00155	0.695	0.2	1.77018e-08
	RN7SKP185	1.42172e-07	0.924051	0.691	0.287	0.00240029		RPL15P18	5.02274e-10	0.999233	0.642	0.225	8.47989e-06
	RPL34P18	1.88821e-10	0.922444	0.968	0.957	3.18787e-06		RPS15P5	1.47683e-12	0.999127	0.937	0.65	2.49333e-08
	RPL34P34	3.71834e-12	0.922379	0.543	0.064	6.27767e-08		AC005019.1	2.96854e-12	0.994147	0.947	0.725	5.01178e-08
	RPS2P35	7.31756e-09	0.916311	0.947	0.957	0.000123542		Z74021.1	2.41153e-12	0.992023	0.758	0.262	4.07139e-08
	RPS17P2	1.57658e-08	0.909802	0.904	0.777	0.000266174		AC024995.1	1.04394e-11	0.986978	0.916	0.65	1.76248e-07
	RPL21P134	3.32143e-11	0.909397	0.989	0.915	5.60757e-07		RPL27AP5	7.0257e-13	0.983637	0.8	0.312	1.18615e-08
	PPIAP46	7.42028e-10	0.907592	0.702	0.287	1.25277e-05		AC091133.5	7.60458e-09	0.983209	0.8	0.475	0.000128388
	RPS27	1.93839e-20	0.906806	1	1	3.27259e-16		AC090498.1	1.29378e-09	0.981704	0.842	0.525	2.18429e-05
	IGLL1	2.07972e-10	0.906519	0.989	0.915	3.51118e-06		EEF1A1P19	1.77926e-11	0.97925	0.832	0.425	3.00393e-07
	AL136380.1	2.70918e-12	0.905323	0.947	0.926	4.57391e-08		RPS15AP12	4.30269e-13	0.979195	0.989	0.85	7.26423e-09
	AC004453.1	9.60926e-15	0.901955	0.989	0.989	1.62233e-10		RPL17P22	8.72661e-11	0.976779	0.916	0.65	1.47331e-06
	RN7SKP255	3.91113e-09	0.900738	0.947	0.777	6.60316e-05		AC097658.1	2.70925e-14	0.969303	0.989	0.9	4.57403e-10
	RPS6P25	3.19351e-08	0.896495	0.83	0.66	0.00053916		RPS7P8	4.96802e-13	0.968729	0.779	0.25	8.38752e-09
	AC093663.2	3.149e-13	0.895158	0.585	0.074	5.31646e-09		AC011825.1	7.65574e-14	0.966197	0.863	0.412	1.29252e-09
	AC114728.1	3.88722e-07	0.894954	0.787	0.585	0.0065628		AC078817.1	3.28653e-09	0.958924	0.716	0.388	5.54865e-05
	AL136968.2	8.33237e-09	0.894446	0.766	0.372	0.000140675		RPS29P5	4.86628e-09	0.957882	0.853	0.575	8.21575e-05
	RPS15P5	1.55651e-10	0.894338	0.851	0.543	2.62786e-06		MT-TP	3.45187e-13	0.954023	1	1	5.8278e-09
	AC107956.1	5.25765e-10	0.894167	0.979	0.968	8.87648e-06		RPL24P2	7.96863e-10	0.952666	0.895	0.613	1.34534e-05
	AL136454.1	3.03876e-08	0.894109	0.968	0.947	0.000513034		AC073072.2	2.80611e-11	0.951842	0.674	0.188	4.73755e-07
	RPS8P10	3.31096e-08	0.892494	0.798	0.649	0.000558989		RPS15AP38	5.69145e-13	0.951578	0.979	0.762	9.60887e-09
	RPS7P14	1.15978e-09	0.892359	0.745	0.383	1.95805e-05		AL512430.3	1.23751e-10	0.951381	0.695	0.25	2.08928e-06
	AC018868.1	4.99787e-09	0.892359	0.745	0.362	8.4379e-05		AL161909.1	6.73361e-12	0.949323	0.916	0.825	1.13684e-07
	EEF1A1P13	1.58244e-13	0.891108	0.957	0.936	2.67164e-09		RPS7P10	1.42591e-13	0.949149	1	0.95	2.40736e-09
	AC113398.1	2.4949e-08	0.890549	0.83	0.691	0.000421215		AL355472.2	6.93946e-10	0.948873	0.768	0.425	1.17159e-05
	7SK	9.13006e-08	0.890465	0.851	0.479	0.00154143		AL355032.1	2.75658e-09	0.948729	0.895	0.675	4.65393e-05
	AL355472.2	1.9401e-09	0.889442	0.596	0.191	3.27547e-05		RPS7P11	8.54806e-11	0.947243	0.695	0.262	1.44317e-06
	RPL34P27	7.61784e-10	0.887973	0.979	0.957	1.28612e-05		AC018868.1	3.4027e-12	0.94616	0.832	0.45	5.74477e-08
	ATP5J2	3.3393e-07	0.887919	0.979	0.947	0.00563773		RPL26P27	1.41971e-11	0.945416	0.811	0.462	2.3969e-07
	RPS27P21	8.82783e-10	0.88789	0.468	0.064	1.4904e-05		AC106872.3	1.59255e-10	0.943297	0.8	0.425	2.6887e-06
	RPS13P2	8.6261e-09	0.880738	0.968	0.926	0.000145634		RPL10P15	1.45229e-10	0.941106	0.789	0.425	2.4519e-06
	RPL17P50	1.14294e-08	0.879505	0.734	0.404	0.000192963		AC099340.1	4.01072e-10	0.938694	0.684	0.238	6.77129e-06
	EEF1A1P5	1.73792e-10	0.878462	0.989	0.915	2.93413e-06		RPL36AP26	1.0409e-10	0.938084	0.747	0.338	1.75736e-06
	AL450998.1	1.66046e-10	0.876852	0.553	0.128	2.80336e-06		AC113398.1	2.22738e-12	0.938023	0.937	0.8	3.76049e-08
	AC090114.1	1.2006e-08	0.875373	0.702	0.298	0.000202698		AC018738.1	6.44911e-13	0.93661	1	1	1.0888e-08
	Z74021.1	5.79961e-10	0.874469	0.628	0.181	9.79148e-06		AC099789.1	2.05473e-13	0.934642	1	0.975	3.469e-09
	AL109628.1	5.53454e-13	0.873243	0.596	0.085	9.34396e-09		RPL31P58	1.3538e-13	0.933138	0.611	0.075	2.28562e-09
	RPL35P1	7.89323e-12	0.872794	1	0.989	1.33261e-07		RPL7AP6	6.70496e-10	0.932471	0.947	0.838	1.132e-05
	RPL26	5.70692e-14	0.872258	1	0.989	9.635e-10		AL590867.2	1.65062e-10	0.930744	0.937	0.725	2.78675e-06
	RPL21P129	4.56727e-14	0.870489	0.521	0.021	7.71093e-10		RPS19P3	5.77196e-16	0.923739	1	1	9.74481e-12
	NACA2	1.04085e-08	0.867601	0.926	0.809	0.000175727		RPS13P2	1.26084e-13	0.921997	1	0.963	2.12867e-09
	AL138827.1	7.64582e-09	0.863118	0.543	0.16	0.000129084		RPL23AP12	1.47233e-12	0.920273	0.653	0.112	2.48574e-08
	RPS27P25	1.22967e-09	0.862496	0.585	0.149	2.07605e-05		RPL7P23	1.09901e-13	0.91833	1	0.988	1.85546e-09
	AC018523.1	3.24329e-10	0.861869	0.617	0.181	5.47564e-06		RPL10P6	1.72246e-11	0.917828	0.979	0.887	2.90803e-07
	RPL26P37	8.739e-12	0.860597	0.585	0.096	1.47541e-07		AL353662.2	8.05898e-10	0.917659	0.705	0.3	1.3606e-05
	AL355032.1	1.99785e-07	0.859039	0.809	0.617	0.00337298		RPL21P129	1.26101e-11	0.916926	0.642	0.138	2.12895e-07
	RPL10P15	4.00565e-11	0.856805	0.691	0.202	6.76273e-07		FTLP2	7.62618e-08	0.913824	0.684	0.338	0.00128753
	AC024995.1	1.53377e-08	0.85633	0.84	0.649	0.000258947		AL136454.1	8.51497e-12	0.912944	0.989	0.988	1.43758e-07
	BX679664.3	4.11835e-09	0.853611	0.755	0.372	6.95301e-05		AC010343.1	1.44662e-09	0.911505	0.884	0.662	2.44233e-05
	AC099789.1	1.07554e-08	0.850486	0.968	0.947	0.000181583		RPS3AP5	2.89229e-08	0.910976	0.821	0.55	0.000488306
	RPL37A	1.68555e-15	0.850335	1	1	2.84571e-11		MIR1244-2	2.27669e-08	0.909173	0.674	0.3	0.000384373
	AL009174.1	1.08246e-08	0.848474	0.968	0.936	0.000182752		RPL7AP50	2.30226e-09	0.90717	0.884	0.525	3.8869e-05
	MIR1244-2	8.58717e-10	0.847997	0.564	0.128	1.44977e-05		AC090114.1	8.48864e-09	0.905985	0.842	0.5	0.000143314
	RN7SKP9	5.93607e-07	0.847353	0.851	0.543	0.0100219		RPS3AP6	5.14861e-08	0.905963	0.874	0.713	0.00086924
	RPL26P19	7.3869e-07	0.845025	0.713	0.447	0.0124713		AC090543.2	1.63284e-10	0.899414	0.6	0.162	2.75672e-06
	RPL35P2	1.37645e-06	0.839535	0.777	0.511	0.0232387		RPL15P14	4.22e-08	0.899298	0.705	0.362	0.000712463
	RPL10P9	5.09738e-12	0.839471	0.989	1	8.60591e-08		RPS15AP17	6.33255e-11	0.898914	0.947	0.713	1.06913e-06
	RPL10P6	5.56468e-07	0.838579	0.83	0.755	0.00939485		RPL35P5	2.30074e-10	0.896462	0.8	0.45	3.88434e-06
	RPS2P7	2.31801e-07	0.838411	0.702	0.404	0.0039135		AC145285.1	3.54705e-11	0.895663	0.821	0.4	5.98848e-07
	RPL5P5	3.09158e-08	0.838081	0.691	0.362	0.000521952		EEF1A1P13	1.00568e-10	0.894295	0.989	0.95	1.69789e-06
	RPL10P3	3.09836e-14	0.836758	1	0.968	5.23096e-10		AP001024.1	2.157e-10	0.894191	0.958	0.775	3.64166e-06
	AP000354.1	1.04998e-12	0.836501	0.479	0.021	1.77268e-08		AL122020.1	6.07066e-15	0.89402	1	1	1.02491e-10
	RPL18AP15	2.67408e-11	0.834662	0.968	0.894	4.51464e-07		RPL18AP3	2.80882e-12	0.890797	0.989	0.938	4.74214e-08
	RPS28	8.76615e-16	0.832631	1	1	1.47999e-11		AC107956.1	2.28109e-11	0.887749	0.989	0.963	3.85116e-07
	IGHG3	3.4631e-07	0.829681	0.862	0.532	0.00584676		RPS17P2	6.70185e-09	0.887232	0.947	0.838	0.000113147
	AL590867.2	1.6635e-09	0.829585	0.851	0.574	2.80849e-05		AP000354.1	1.41638e-12	0.886722	0.653	0.125	2.39128e-08
	RPL5P17	4.71725e-10	0.827636	0.564	0.149	7.96413e-06		RPS3AP36	4.69619e-10	0.885928	0.695	0.25	7.92858e-06
	AC004890.1	9.20456e-12	0.826352	0.447	0.021	1.55401e-07		RPL4P2	6.00618e-09	0.885596	0.874	0.613	0.000101402
	AL669983.1	2.99559e-10	0.825444	0.968	0.915	5.05745e-06		RPL37P23	2.04101e-13	0.885098	0.632	0.088	3.44583e-09
	RPS26P47	1.29004e-13	0.823122	0.564	0.053	2.17798e-09		RPL7P32	3.85235e-10	0.881356	0.863	0.425	6.50393e-06
	AC116533.1	1.63721e-13	0.81619	1	1	2.7641e-09		AC016739.1	2.2095e-10	0.881135	0.905	0.713	3.7303e-06
	AC131235.1	5.71572e-08	0.815344	0.883	0.883	0.000964986		AC146507.1	1.6657e-09	0.880521	0.968	0.838	2.8122e-05
	AP001024.1	7.72533e-12	0.814668	0.926	0.798	1.30427e-07		RPL7P9	5.55954e-10	0.875097	0.979	0.838	9.38617e-06
	RPL9P18	3.1103e-08	0.813404	0.66	0.287	0.000525112		RPS3AP44	1.50138e-09	0.870128	0.768	0.45	2.53478e-05
	AL663070.1	2.21781e-10	0.812067	0.67	0.213	3.74433e-06		AL365357.1	4.33554e-12	0.868648	0.705	0.175	7.31969e-08
	AL596275.1	9.95493e-09	0.811167	0.862	0.755	0.000168069		RPLP0P6	6.42458e-10	0.865037	0.947	0.787	1.08466e-05
	RN7SKP230	2.92325e-08	0.808169	0.936	0.606	0.000493532		ZNF525	1.03998e-10	0.864183	0.663	0.188	1.7558e-06
	RPS12P26	2.98355e-12	0.807355	0.532	0.053	5.03713e-08		AC108022.1	1.7434e-10	0.862204	0.979	0.787	2.94338e-06
	RPL7AP6	3.33642e-07	0.807355	0.904	0.755	0.00563288		RPL9P28	2.05226e-10	0.862045	0.653	0.175	3.46484e-06
	AC092597.1	1.12857e-07	0.805497	0.468	0.128	0.00190536		AC133134.1	2.34804e-12	0.860831	1	0.95	3.96419e-08
	PPIAP16	3.32831e-09	0.802554	0.617	0.191	5.61918e-05		RPL7P44	6.09018e-10	0.860254	0.758	0.35	1.02821e-05
	AC064799.1	1.88585e-12	0.802331	1	1	3.18388e-08		AC004890.1	3.46867e-10	0.860132	0.558	0.112	5.85616e-06
	AL138799.3	9.2437e-08	0.800131	0.67	0.298	0.00156061		AC003071.1	1.09152e-07	0.857042	0.611	0.275	0.00184282
	AC108022.1	1.82436e-07	0.798207	0.872	0.723	0.00308007		RPL7P6	3.9274e-11	0.855908	0.853	0.362	6.63062e-07
	RPL21P7	4.39239e-10	0.798041	0.553	0.117	7.41567e-06		AL138799.3	7.37722e-10	0.855166	0.863	0.575	1.2455e-05
	TRMT5	9.29052e-09	0.796069	0.489	0.106	0.000156852		RPS15AP1	2.09474e-12	0.852209	0.989	0.9	3.53656e-08
	RPL27AP5	5.216e-08	0.795382	0.543	0.17	0.000880617		AC093142.1	1.0644e-10	0.851608	0.568	0.1	1.79703e-06
	RPS7P1	4.15965e-09	0.794451	0.979	0.947	7.02274e-05		RPL17P36	7.08237e-09	0.850806	0.726	0.325	0.000119572
	AL590556.1	2.42106e-10	0.793	0.468	0.064	4.08747e-06		RPL34P18	1.48512e-12	0.848971	1	1	2.50733e-08
	AC034236.1	7.87297e-07	0.792654	0.915	0.883	0.0132919		TMSB4XP8	1.50701e-10	0.848535	0.611	0.15	2.54429e-06
	AC007969.1	4.457e-11	0.792309	1	1	7.52475e-07		COX6A1P2	4.07219e-07	0.848288	0.842	0.738	0.00687509
	RPSAP29	5.4494e-08	0.790547	0.468	0.117	0.000920022		AL139095.2	1.00152e-07	0.845855	0.905	0.688	0.00169087
	RPS7P3	1.52656e-06	0.787876	0.862	0.766	0.0257729		AC092597.1	2.45501e-07	0.842838	0.8	0.512	0.00414479
	AC007537.2	9.44043e-07	0.787194	0.745	0.457	0.0159383		AP000281.1	7.03669e-13	0.842527	0.579	0.062	1.188e-08
	AL139095.2	2.97249e-07	0.784777	0.777	0.532	0.00501846		RPL24P8	9.87416e-09	0.842361	0.926	0.838	0.000166706
	RPS3AP44	1.43465e-10	0.784662	0.606	0.128	2.42212e-06		RPL10AP2	2.01901e-10	0.840359	0.958	0.938	3.40869e-06
	RPS29	2.16997e-15	0.784433	1	1	3.66355e-11		AL031729.1	5.70839e-09	0.837464	0.737	0.388	9.63747e-05
	RN7SKP71	4.10574e-08	0.784103	0.968	0.936	0.000693172		AC090686.1	1.70042e-11	0.833269	0.653	0.15	2.87082e-07
	RPS27P23	5.65443e-13	0.78136	0.479	0.021	9.54637e-09		Z97353.1	1.35705e-07	0.832243	0.6	0.25	0.00229111
	RPL9	2.35684e-13	0.780086	1	0.989	3.97905e-09		RPSAP29	2.18338e-08	0.831299	0.737	0.362	0.000368619
	ATP5EP2	1.00159e-08	0.777928	0.968	0.926	0.000169099		RPL24P7	2.44239e-11	0.83085	0.674	0.162	4.12349e-07
	RPS23P1	1.4432e-11	0.776494	0.553	0.085	2.43656e-07		RPS20P2	2.69459e-11	0.828635	0.989	0.963	4.54927e-07
	RPL36A	1.56067e-10	0.776017	1	0.989	2.63487e-06		AC015911.1	4.98208e-12	0.828423	0.642	0.125	8.41124e-08
	AC016739.1	1.43882e-06	0.771181	0.819	0.755	0.0242915		AC084368.1	5.07747e-08	0.826073	0.663	0.288	0.000857229
	AC005884.2	4.07161e-07	0.767728	0.872	0.755	0.0068741		RPL21P116	1.9393e-07	0.822868	0.821	0.588	0.00327412
	AC090498.1	4.24471e-07	0.765965	0.809	0.5	0.00716634		RPL21P134	5.75243e-11	0.822462	1	0.938	9.71183e-07
	EEF1A1P19	6.03252e-09	0.764286	0.67	0.245	0.000101847		AL590556.1	5.94389e-10	0.822462	0.716	0.262	1.00351e-05
	AC093142.1	6.30524e-12	0.763766	0.447	0.021	1.06451e-07		MIR1244-4	1.61745e-07	0.820968	0.926	0.863	0.00273075
	IGHG2	2.27697e-08	0.763394	0.532	0.138	0.000384421		EEF1A1P14	6.35572e-11	0.820244	0.611	0.138	1.07304e-06
	PPIA	6.70816e-08	0.760617	0.957	0.947	0.00113254		AL592114.1	4.88767e-11	0.816628	0.947	0.925	8.25186e-07
	AC073072.2	1.96809e-10	0.759567	0.553	0.096	3.32273e-06		RPS2P6	3.77005e-12	0.812193	0.663	0.15	6.36497e-08
	RPS2P55	5.63423e-10	0.758992	0.596	0.16	9.51227e-06		EEF1A1P29	4.25714e-10	0.812193	0.589	0.138	7.18734e-06
	RPL23AP58	3.90622e-09	0.756234	0.585	0.16	6.59487e-05		AC092865.4	1.71978e-09	0.808341	0.516	0.1	2.90351e-05
	RPS4XP16	1.5525e-10	0.753839	0.468	0.053	2.62108e-06		RPL19P16	6.89185e-08	0.807721	0.853	0.625	0.00116355
	RPL37P2	2.27153e-09	0.753517	1	0.979	3.83502e-05		TAPT1-AS1	4.04317e-12	0.80454	1	0.975	6.82608e-08
	RPS24P7	1.24769e-07	0.751321	0.787	0.521	0.00210647		AC007537.2	1.75797e-09	0.804161	0.832	0.438	2.96798e-05
	AL365357.1	1.82687e-09	0.750022	0.511	0.096	3.08431e-05		RPL9P32	1.83605e-08	0.80122	0.611	0.2	0.000309981
	RPS15	1.76345e-11	0.749613	1	1	2.97723e-07		RPS27P21	2.13097e-10	0.800436	0.537	0.088	3.59772e-06
	RPS16	5.86814e-10	0.748835	1	1	9.90719e-06		AC044810.1	3.8966e-08	0.799873	0.968	0.887	0.000657864
	AC007016.1	1.24145e-07	0.748743	0.564	0.191	0.00209595		ATP5JP1	1.60669e-06	0.793893	0.537	0.212	0.0271258
	RPL21P1	3.60921e-08	0.744813	0.957	0.915	0.000609343		AL033519.2	1.669e-09	0.7931	0.674	0.262	2.81777e-05
	RPL7P23	2.11562e-07	0.743965	0.947	0.936	0.0035718		RPL15P3	1.22848e-08	0.787696	0.989	0.975	0.000207405
	AC113935.1	8.91714e-09	0.743819	0.957	0.936	0.000150548		RPL34P34	3.88229e-11	0.787696	0.695	0.225	6.55447e-07
	AC091133.5	4.65703e-09	0.743819	0.606	0.181	7.86247e-05		AC113935.1	2.32016e-09	0.786794	1	0.963	3.91712e-05
	RPL41P1	2.92046e-08	0.743363	0.66	0.245	0.000493061		AC131235.1	2.54148e-10	0.786451	1	0.912	4.29077e-06
	RPL9P7	1.11084e-11	0.742668	0.489	0.043	1.87543e-07		RPS7P1	2.27543e-10	0.785422	0.989	0.975	3.84161e-06
	RPS19	2.58743e-19	0.741936	1	1	4.36836e-15		AC144530.1	2.71508e-09	0.7829	0.989	1	4.58387e-05
	SKA2	8.6027e-07	0.741575	0.532	0.16	0.0145239		AC018523.1	3.63059e-08	0.782234	0.779	0.488	0.000612953
	RPS14	7.65709e-18	0.737878	1	1	1.29275e-13		AC104619.3	1.24188e-10	0.781219	0.642	0.162	2.09667e-06
	TPT1P9	5.87149e-11	0.736966	0.447	0.032	9.91283e-07		AC008802.1	3.06815e-08	0.775724	0.747	0.338	0.000517996
	MT-TS2	3.44224e-07	0.736966	1	1	0.00581153		AC008026.1	3.44495e-10	0.775659	0.568	0.125	5.8161e-06
	RPL12P4	4.95152e-07	0.736966	0.468	0.138	0.00835965		RPL5P9	3.12393e-07	0.771972	0.621	0.275	0.00527414
	RN7SKP203	6.80962e-07	0.736966	0.809	0.436	0.0114967		AC246787.1	3.15134e-13	0.769702	1	1	5.32041e-09
	POMP	8.14881e-07	0.735933	0.989	0.979	0.0137576		RPL5P17	9.99333e-08	0.769282	0.726	0.4	0.00168717
	AC005262.1	5.60125e-07	0.734443	0.883	0.67	0.00945659		RPL29P11	7.21829e-08	0.767127	0.789	0.5	0.00121866
	RPL19P16	1.13167e-06	0.73262	0.564	0.234	0.019106		RPL13AP6	2.09709e-11	0.762268	1	1	3.54052e-07
	RPL39	3.86076e-15	0.732398	1	1	6.51813e-11		AC024940.2	2.10149e-07	0.762126	0.779	0.537	0.00354795
	AC026403.1	2.4589e-09	0.730978	1	0.989	4.15136e-05		RPSAP17	1.47115e-08	0.759646	0.558	0.162	0.000248375
	RPL32	4.22848e-14	0.730031	1	1	7.13894e-10		AC114728.1	4.84355e-08	0.759197	0.884	0.688	0.000817736
	AC092128.1	1.47936e-07	0.727703	0.543	0.17	0.0024976		RPS7	4.58796e-11	0.758736	1	1	7.74585e-07
	RPL21P67	1.1718e-07	0.726715	0.479	0.117	0.00197835		RPL36AP45	5.07015e-07	0.758278	0.663	0.338	0.00855993
	AC246787.1	2.32769e-09	0.724597	0.989	1	3.92984e-05		RPL41	6.37797e-12	0.756454	1	0.988	1.07679e-07
	RPS27A	4.26231e-09	0.722137	1	1	7.19605e-05		RPL7AP66	1.00922e-09	0.752072	0.642	0.2	1.70387e-05
	EEF1A1P6	9.34389e-09	0.721284	0.479	0.096	0.000157753		RPL21P42	9.30941e-09	0.752072	0.937	0.75	0.000157171
	RPL21P119	4.00614e-08	0.720701	0.979	0.979	0.000676356		RPL12P4	1.99509e-08	0.752072	0.653	0.262	0.000336831
	RPL18AP3	1.36178e-08	0.718714	0.989	0.926	0.00022991		AL049830.1	2.86639e-10	0.752072	0.589	0.125	4.83933e-06
	RPL12P19	1.57312e-07	0.717157	0.564	0.17	0.0026559		RPS4XP13	6.35468e-09	0.752072	0.495	0.1	0.000107286
	FMO1	7.78769e-10	0.716207	0.628	0.16	1.3148e-05		RPL5P5	3.99649e-07	0.752072	0.832	0.625	0.00674727
	AC144530.1	1.40251e-09	0.712938	1	0.989	2.36785e-05		Z82206.1	2.75617e-06	0.752072	0.916	0.812	0.0465324
	RPL10AP6	5.67483e-07	0.711374	0.979	0.968	0.00958081		AC073861.1	1.9247e-17	0.751448	1	1	3.24947e-13
	RPL23AP74	7.56591e-08	0.709921	0.638	0.245	0.00127735		RPL17P50	2.30948e-07	0.747287	0.8	0.562	0.0038991
	RPL5P4	1.72843e-06	0.709162	0.862	0.809	0.0291811		MIF	5.37147e-09	0.744459	0.579	0.162	9.06865e-05
	RPS17	3.0768e-10	0.704544	1	1	5.19456e-06		RPS23	4.21863e-17	0.744059	1	1	7.12231e-13
	AC008802.1	1.09393e-09	0.702456	0.5	0.085	1.84687e-05		AL450998.1	1.60685e-06	0.742795	0.8	0.562	0.0271284
	RPL21P10	1.79887e-09	0.702456	0.511	0.096	3.03703e-05		RPL7AP10	1.22099e-06	0.74158	0.758	0.462	0.020614
	HIST1H4C	1.18998e-08	0.699895	1	1	0.000200905		AL133260.1	1.60504e-06	0.741386	0.937	0.85	0.0270979
	RPL19	4.27041e-11	0.698653	1	1	7.20974e-07		AC027309.2	4.13227e-08	0.738398	0.621	0.212	0.000697652
	GAPDH	5.88298e-08	0.695219	0.979	1	0.000993224		RPS7P4	7.36935e-09	0.737717	0.621	0.212	0.000124417
	PPIAP22	3.34296e-09	0.693669	0.543	0.117	5.64392e-05		AL049597.1	1.20543e-09	0.736966	0.611	0.175	2.03513e-05
	RPS3AP5	5.7863e-08	0.693339	0.649	0.255	0.000976901		RPL10P4	2.83301e-12	0.735953	0.632	0.112	4.78297e-08
	UBBP4	6.22285e-08	0.693022	0.532	0.138	0.0010506		RPL26P37	1.63753e-08	0.735066	0.768	0.338	0.000276464
	HNRNPA1P48	2.19447e-08	0.690614	0.936	0.67	0.000370492		RPL36A	3.24191e-10	0.731814	1	1	5.47332e-06
	RPS15AP24	3.06779e-10	0.690517	0.447	0.043	5.17935e-06		RPL5P6	1.3683e-09	0.729352	0.611	0.188	2.31011e-05
	RPL31P11	8.51954e-09	0.689071	0.383	0.043	0.000143835		RPL37P2	1.75041e-08	0.721515	1	1	0.000295521
	RPS2P5	1.75628e-08	0.688056	0.479	0.106	0.000296513		RPS27	6.98958e-15	0.717176	1	1	1.18005e-10
	AL138785.1	1.70031e-06	0.685619	0.585	0.234	0.0287064		RPL5P34	1.26961e-06	0.716739	0.663	0.35	0.0214348
	RPL13AP5	3.89472e-08	0.684904	0.989	0.979	0.000657545		RPL13AP5	4.64657e-10	0.714176	1	0.988	7.84481e-06
	RPL29P11	1.04487e-07	0.68281	0.511	0.149	0.00176406		RPL21P7	4.42026e-07	0.713253	0.642	0.312	0.00746272
	AC090686.1	1.391e-10	0.6734	0.628	0.149	2.34843e-06		RPL21P18	1.27985e-09	0.710943	0.979	0.95	2.16077e-05
	RPL23AP42	4.11647e-08	0.671119	0.585	0.202	0.000694984		AC004453.1	1.52368e-07	0.708726	0.989	1	0.00257242
	RPL21P18	1.70292e-06	0.67075	0.936	0.947	0.0287503		RPSAP12	1.45407e-06	0.705976	0.789	0.575	0.0245491
	RPL5	1.97804e-08	0.670608	1	1	0.000333952		RPL7AP11	1.5094e-07	0.705422	0.653	0.262	0.00254832
	RPS3	4.622e-12	0.670432	1	1	7.80332e-08		UQCRBP1	7.05289e-07	0.705278	0.505	0.162	0.0119074
	RPL31	4.32693e-15	0.669701	1	1	7.30515e-11		RPS10P5	2.92745e-09	0.700234	0.463	0.062	4.94241e-05
	AC010733.1	4.54921e-10	0.669027	0.447	0.053	7.68042e-06		AL139100.1	8.09261e-08	0.700145	0.568	0.188	0.00136628
	RPL36AP26	8.02175e-07	0.668794	0.479	0.149	0.0135431		RPS20P35	1.36674e-09	0.697917	0.579	0.138	2.30746e-05
	RPS6	3.49851e-14	0.668746	1	1	5.90654e-10		AC090058.1	3.22944e-08	0.697917	0.537	0.138	0.000545227
	RPL12P38	1.6667e-06	0.668291	0.755	0.457	0.0281388		RPS15AP25	1.1966e-07	0.696931	0.726	0.338	0.00202022
	RPL6	3.23227e-09	0.668133	0.989	0.979	5.45704e-05		RPS26P6	6.35499e-08	0.695489	0.495	0.125	0.00107291
	AC091042.1	1.17157e-08	0.665264	0.383	0.043	0.000197796		PPIAP11	5.55406e-09	0.692833	0.463	0.062	9.37693e-05
	AL357055.1	3.39343e-12	0.66458	0.415	0	5.72913e-08		RPL31P2	7.21571e-10	0.69141	0.484	0.062	1.21823e-05
	RPL18	2.11351e-11	0.664542	1	1	3.56824e-07		AL354710.1	1.24785e-10	0.689916	0.474	0.038	2.10675e-06
	RPS3AP47	8.4661e-07	0.664226	0.894	0.915	0.0142933		AC245054.2	2.09666e-06	0.689337	0.463	0.138	0.0353979
	AC007182.2	3.41985e-08	0.662965	0.532	0.128	0.000577374		AC135178.6	1.30028e-07	0.686977	0.758	0.438	0.00219527
	RPL15	4.39513e-08	0.662337	1	1	0.000742029		RPS15AP11	6.59219e-09	0.686185	0.716	0.275	0.000111296
	RPS10	3.05422e-07	0.661162	1	1	0.00515643		AC007182.2	1.27698e-08	0.685577	0.642	0.25	0.000215593
	RPL21P131	1.26749e-07	0.659412	0.426	0.085	0.00213991		AC093663.2	2.84802e-08	0.684958	0.6	0.2	0.00048083
	AL357055.2	2.73014e-08	0.658492	0.404	0.064	0.00046093		RPL34P27	1.05913e-08	0.684224	1	0.988	0.000178813
	RPS2	5.88405e-11	0.656318	1	1	9.93403e-07		AL450405.1	3.98745e-07	0.682926	0.979	0.912	0.00673201
	LINC01641	7.57438e-10	0.654671	0.447	0.053	1.27878e-05		AL138785.1	7.72487e-07	0.68281	0.716	0.388	0.0130419
	RPL7AP66	6.69388e-12	0.653442	0.447	0.021	1.13013e-07		RPL10	1.16884e-08	0.682608	1	0.988	0.000197336
	AC106872.7	6.06676e-10	0.653349	0.457	0.053	1.02425e-05		RPL13AP20	4.64004e-09	0.680957	1	0.963	7.83378e-05
	RPS7	1.68209e-07	0.650967	0.989	0.968	0.00283988		AC104339.1	2.1116e-09	0.679722	0.568	0.138	3.56501e-05
	RPL6P27	5.39118e-08	0.650914	1	1	0.000910194		AC024293.1	6.01542e-07	0.67792	0.979	0.988	0.0101558
	RPL27A	3.5128e-13	0.650275	1	1	5.93066e-09		NBEAL1	1.29422e-06	0.676885	0.726	0.4	0.0218504
	RPL34P6	1.03764e-08	0.649814	0.5	0.096	0.000175184		GAPVD1	7.03774e-08	0.67562	0.979	0.925	0.00118818
	RPL3P2	8.81885e-07	0.649503	0.66	0.319	0.0148889		RPL23A	8.82992e-13	0.67446	1	1	1.49076e-08
	RPS12	2.83001e-16	0.648278	1	1	4.7779e-12		COX6CP1	1.86979e-06	0.673361	0.642	0.325	0.0315676
	COX6CP1	8.05256e-09	0.648015	0.351	0.021	0.000135951		AC079140.2	4.91694e-09	0.670674	0.989	0.938	8.30127e-05
	RPS13	2.88534e-11	0.647433	1	1	4.87132e-07		RPL21P131	5.2125e-08	0.670459	0.589	0.175	0.000880026
	RPL31P58	5.75669e-09	0.647427	0.521	0.106	9.71902e-05		FO393411.1	2.83841e-10	0.66961	1	1	4.79209e-06
	RPL34P26	5.13246e-08	0.646984	0.574	0.16	0.000866513		AC136632.1	1.8717e-06	0.665984	0.832	0.55	0.0316
	AC008026.1	2.84648e-09	0.646768	0.404	0.043	4.80571e-05		AC007969.1	2.44424e-12	0.664921	1	1	4.12662e-08
	AC098583.1	2.95207e-09	0.645569	0.426	0.053	4.98398e-05		AL138827.1	2.83316e-07	0.661875	0.768	0.438	0.00478322
	RPS20	8.99986e-07	0.645043	1	1	0.0151945		TPT1P9	2.25428e-07	0.661099	0.453	0.1	0.00380591
	AC009961.3	2.37731e-08	0.643306	0.436	0.074	0.000401362		RPL5P12	5.45445e-07	0.661099	0.442	0.112	0.00920875
	RPL34	4.71315e-11	0.642852	1	1	7.9572e-07		RPS18	5.75683e-16	0.659373	1	1	9.71926e-12
	AC136632.1	1.75133e-06	0.642106	0.553	0.223	0.0295677		RPL10AP6	1.15378e-09	0.657459	1	1	1.94792e-05
	GAPVD1	1.33563e-06	0.639705	0.968	0.915	0.0225494		RPL3P7	2.89717e-07	0.657076	0.568	0.2	0.0048913
	AL645608.4	1.22579e-08	0.638402	0.447	0.074	0.00020695		RPS20P14	7.40476e-08	0.656314	0.653	0.25	0.00125014
	RPL23A	7.90276e-09	0.637267	1	1	0.000133422		RPS27P23	2.62947e-10	0.653157	0.463	0.038	4.43933e-06
	SNRPEP2	6.67639e-07	0.636564	0.479	0.138	0.0112718		EEF1A1P5	1.34485e-07	0.6506	1	0.95	0.00227052
	RPS7P11	3.91862e-10	0.636409	0.457	0.053	6.61581e-06		RPS3AP49	4.18955e-07	0.64957	0.926	0.787	0.00707321
	7SK.1	5.35306e-08	0.631613	0.66	0.234	0.000903756		RPL10P3	1.95173e-09	0.645968	1	1	3.29511e-05
	IGLC6	2.50245e-06	0.63005	0.543	0.202	0.0422489		RPS23P1	5.09862e-08	0.644013	0.568	0.162	0.0008608
	SNRPGP10	1.08919e-07	0.626382	0.394	0.064	0.00183888		AC098583.1	7.71794e-09	0.642661	0.495	0.088	0.000130302
	RPL15P18	7.15993e-10	0.62532	0.34	0	1.20881e-05		RPL34P6	5.65536e-07	0.641292	0.663	0.325	0.00954795
	RPS27AP11	2.19398e-06	0.61952	0.404	0.106	0.0370409		AC010677.1	6.30429e-08	0.638862	0.653	0.275	0.00106435
	AL353691.2	9.41581e-07	0.619314	0.915	0.915	0.0158967		AC026403.1	5.09054e-11	0.638197	1	1	8.59436e-07
	AL161909.1	1.19782e-06	0.615465	0.947	0.894	0.0202228		RPL3P9	1.58128e-08	0.634421	0.4	0.038	0.000266968
	AC090543.2	6.78033e-11	0.614449	0.596	0.117	1.14472e-06		PPIAP34	1.113e-06	0.631057	0.389	0.075	0.0187908
	RPL37	1.96701e-10	0.613289	1	1	3.32091e-06		RPL13AP25	5.94705e-08	0.630463	0.979	0.963	0.00100404
	AL353662.2	1.45687e-08	0.611645	0.585	0.16	0.000245963		TMSB4XP1	4.75539e-08	0.62939	0.516	0.125	0.000802853
	RPL34P1	2.38203e-08	0.611435	0.447	0.074	0.000402159		RPL7P12	7.40508e-09	0.626542	0.526	0.112	0.00012502
	RPLP1	2.25395e-12	0.609054	1	1	3.80534e-08		AC114491.1	1.59955e-08	0.626542	0.516	0.112	0.000270052
	AC132942.1	5.9648e-07	0.608421	0.521	0.16	0.0100704		AC020898.1	1.42568e-06	0.626054	0.958	0.925	0.0240698
	RPL9P32	8.62282e-09	0.59976	0.351	0.021	0.000145579		RPS3AP47	2.38628e-06	0.622914	0.989	0.95	0.0402876
	AC079250.1	2.69607e-08	0.597803	1	1	0.000455178		RPL18P13	1.53656e-08	0.622562	0.579	0.15	0.000259417
	AP003352.1	3.89871e-07	0.597035	0.532	0.181	0.0065822		RPS3P6	7.51845e-09	0.622012	0.474	0.075	0.000126934
	AL162430.1	1.42813e-06	0.596458	0.532	0.202	0.0241111		ZNF808	9.05964e-09	0.621178	0.558	0.138	0.000152954
	RPL7AP11	3.42869e-09	0.594008	0.457	0.064	5.78866e-05		AC079944.1	2.82854e-09	0.620428	0.474	0.062	4.77543e-05
	AL023284.3	8.9804e-09	0.594008	0.447	0.064	0.000151616		AC091429.1	1.05563e-08	0.620428	0.463	0.075	0.000178222
	RPL15P14	4.2838e-07	0.593525	0.436	0.096	0.00723234		AC113410.1	6.98295e-08	0.620428	0.432	0.075	0.00117893
	RPS3A	7.30206e-07	0.590669	1	0.989	0.0123281		RPL10P18	1.58201e-07	0.619317	0.484	0.125	0.00267091
	RPS15AP11	2.18633e-07	0.589716	0.372	0.064	0.00369118		RPL10P9	3.41413e-09	0.615881	1	1	5.76407e-05
	RPL21P40	1.82345e-07	0.584963	0.574	0.181	0.00307852		RPS15AP24	1.25809e-07	0.610053	0.547	0.162	0.00212404
	HSPE1P4	2.76043e-06	0.584963	0.362	0.074	0.0466044		RPSAP21	8.49553e-07	0.609561	0.547	0.2	0.014343
	RPS11P5	1.30958e-07	0.581171	0.553	0.149	0.00221096		AC005840.1	1.00768e-09	0.607683	0.463	0.05	1.70126e-05
	TPT1	7.09182e-11	0.580647	1	1	1.19731e-06		RPS12P23	6.43136e-07	0.604096	0.789	0.462	0.0108581
	AL139100.1	1.45589e-07	0.580097	0.33	0.032	0.00245798		EEF1A1P22	3.08314e-07	0.60375	0.411	0.075	0.00520527
	IGLJ3	9.14433e-09	0.579996	0.351	0.021	0.000154384		AC008694.2	6.24478e-08	0.601932	0.411	0.05	0.00105431
	AC011444.4	1.53441e-09	0.576029	0.479	0.064	2.59055e-05		LINC01641	1.91833e-08	0.600069	0.558	0.15	0.000323872
	AL078604.1	5.12692e-07	0.57586	0.394	0.074	0.00865577		RPS26P3	1.66665e-07	0.600069	0.526	0.138	0.0028138
	AC115223.1	1.91103e-07	0.573375	0.511	0.138	0.0032264		RPL35P1	9.50316e-08	0.598703	1	1	0.00160442
	RPL31P49	5.26183e-08	0.570607	0.372	0.043	0.000888354		RPS15A	2.60218e-09	0.596081	1	1	4.39326e-05
	TPT1P6	1.32735e-07	0.570012	0.309	0.021	0.00224096		HSPE1P2	3.05703e-07	0.594531	0.4	0.062	0.00516118
	AC010468.1	9.51484e-07	0.569408	1	1	0.0160639		TMSB4X	5.5642e-07	0.594248	1	1	0.00939404
	GAS5	7.30081e-07	0.567848	1	0.989	0.012326		AC116533.1	1.70409e-07	0.593496	0.989	1	0.00287701
	RPS7P4	1.23777e-08	0.5667	0.436	0.064	0.000208972		RPL12P17	1.40849e-06	0.592594	0.379	0.075	0.0237795
	AC104339.1	8.47454e-10	0.566347	0.479	0.064	1.43076e-05		CHCHD2P6	2.70396e-07	0.590609	0.379	0.05	0.0045651
	RPS24P17	8.12695e-08	0.566347	0.415	0.074	0.00137207		AC087752.1	2.46439e-08	0.587262	0.474	0.088	0.000416062
	AC090058.1	2.08756e-07	0.566347	0.372	0.053	0.00352443		RPL9P21	2.34044e-08	0.586486	0.379	0.025	0.000395136
	AC000089.1	5.48275e-07	0.565979	0.351	0.053	0.00925654		RPL7P27	6.54881e-08	0.585253	0.453	0.088	0.00110564
	RPL11	3.54335e-11	0.564717	1	1	5.98224e-07		RPL5P18	8.01079e-08	0.581086	0.4	0.05	0.00135246
	IGKC	4.0269e-07	0.562164	1	1	0.00679861		RPL9P3	8.11098e-09	0.58012	0.484	0.075	0.000136938
	RPL13AP6	1.53485e-06	0.561387	1	0.957	0.0259129		AC091042.1	1.43045e-08	0.577677	0.642	0.212	0.000241503
	RPL7P8	7.07309e-09	0.560468	0.362	0.021	0.000119415		RPL7	1.66728e-13	0.576079	1	1	2.81488e-09
	AC091153.1	7.36318e-10	0.559427	0.362	0.011	1.24313e-05		RPL21P119	5.10708e-07	0.575839	1	0.975	0.00862229
	RPL35A	9.41859e-09	0.558722	1	1	0.000159014		RPS20P10	6.9616e-07	0.575195	0.758	0.4	0.0117533
	RPL9P9	3.42402e-07	0.558183	1	1	0.00578078		RPL15	1.30355e-09	0.574768	1	1	2.20078e-05
	RPL9P28	8.65055e-09	0.557995	0.447	0.064	0.000146047		RPS15	5.91475e-10	0.572798	1	1	9.98588e-06
	RPL18P13	1.03129e-07	0.557482	0.436	0.085	0.00174113		AC069271.1	4.01972e-09	0.572094	0.379	0.013	6.78649e-05
	AP001086.1	6.6816e-08	0.555215	0.34	0.032	0.00112805		AC013356.1	4.77767e-08	0.5715	0.421	0.062	0.000806613
	RPS5	8.45392e-07	0.550569	1	1	0.0142728		RPL31P49	2.05368e-07	0.57096	0.453	0.1	0.00346722
	RPL35	5.7279e-10	0.54923	1	1	9.67041e-06		FTH1P16	6.39098e-07	0.569208	0.358	0.05	0.0107899
	RPL10P4	1.72325e-08	0.547488	0.394	0.043	0.000290936		RPL29P12	3.48846e-07	0.568765	0.432	0.088	0.00588957
	RPSAP19	3.88726e-07	0.543142	0.383	0.064	0.00656287		RPL7P10	3.43159e-08	0.565194	0.653	0.225	0.000579356
	RPL38	9.07444e-08	0.541788	1	1	0.00153204		RPL10A	1.40529e-07	0.564783	1	1	0.00237255
	AL049597.1	4.06655e-08	0.539733	0.457	0.085	0.000686555		RPSAP4	1.16731e-06	0.564582	0.989	0.963	0.0197077
	RPL5P6	1.16957e-07	0.538866	0.415	0.074	0.00197458		RPS18P13	2.03132e-08	0.564212	0.442	0.062	0.000342948
	RPL7	1.51255e-07	0.536053	1	1	0.00255364		RPS29	3.04434e-10	0.564193	1	1	5.13976e-06
	RPL21P93	2.63105e-07	0.532495	0.447	0.096	0.004442		AC022210.1	1.32269e-08	0.56185	0.442	0.062	0.00022331
	RPL7P47	7.85657e-07	0.531523	0.415	0.096	0.0132643		RPL29P33	1.47449e-08	0.56185	0.442	0.062	0.000248939
	RPL7A	1.82631e-06	0.529887	1	1	0.0308336		AC064799.1	4.97899e-08	0.561218	1	1	0.000840603
	RN7SKP118	6.37264e-07	0.529549	0.415	0.096	0.0107589		AC106820.1	4.81582e-08	0.559427	0.463	0.088	0.000813055
	RPL12P8	1.79012e-06	0.527247	0.309	0.043	0.0302226		AC133435.1	1.07345e-07	0.559427	0.505	0.125	0.00181231
	RPL3P4	7.58328e-08	0.525815	1	1	0.00128029		RPL39	3.82742e-12	0.557867	1	1	6.46183e-08
	RPL7AP57	1.32703e-08	0.522953	0.415	0.053	0.000224042		RPS2P48	2.31868e-06	0.557161	0.442	0.125	0.0391462
	AC005840.1	2.33706e-07	0.52039	0.34	0.043	0.00394566		RPL21P93	2.23092e-06	0.555381	0.558	0.212	0.0376646
	C12orf54	3.00098e-07	0.520007	0.383	0.064	0.00506656		AC009362.1	4.42215e-07	0.554626	0.389	0.062	0.00746592
	RPL5P34	2.00039e-07	0.517218	0.447	0.096	0.00337725		RPSAP15	1.28869e-07	0.553039	0.516	0.138	0.0021757
	AC024940.2	2.64133e-07	0.514573	0.596	0.202	0.00445936		AC243732.1	2.37084e-06	0.552764	0.474	0.15	0.0400269
	AP000281.1	8.32963e-08	0.510484	0.415	0.064	0.00140629		AP002381.1	1.56077e-07	0.552463	0.453	0.088	0.00263505
	RPL10P18	1.14592e-06	0.509014	0.351	0.053	0.0193465		AC087385.2	7.13805e-09	0.54958	0.421	0.038	0.000120512
	EEF1A1P22	1.53833e-06	0.50696	0.245	0.011	0.0259716		PPIAP89	7.2588e-07	0.546958	0.337	0.038	0.012255
	AC104843.1	1.26797e-07	0.50166	0.372	0.053	0.00214072		AC016700.2	2.08938e-06	0.545622	0.4	0.088	0.035275
	RPL17P34	1.65837e-06	0.500898	0.372	0.074	0.0279983		MINOS1P2	1.81952e-06	0.544976	0.379	0.075	0.030719
	RPL9P3	1.50724e-07	0.499926	0.33	0.032	0.00254467		RPL7P52	3.14373e-08	0.544477	0.579	0.162	0.000530755
	AC026436.1	3.83249e-08	0.498119	0.33	0.021	0.000647039		RPL24	2.71222e-06	0.541773	1	0.988	0.0457905
	AC008026.2	4.00163e-07	0.495695	0.351	0.053	0.00675596		RPS2	1.12135e-11	0.539994	1	1	1.89317e-07
	RPS24	2.70954e-08	0.494166	1	1	0.000457452		EEF1A1P6	1.58509e-07	0.539769	0.516	0.138	0.00267611
	RPL13	6.12808e-08	0.494052	1	1	0.0010346		RPL5P24	1.0426e-06	0.539769	0.495	0.15	0.0176021
	TMSB10	6.80064e-07	0.493568	1	1	0.0114815		AL357055.2	7.74054e-08	0.533727	0.453	0.075	0.00130683
	RPL21	4.84658e-07	0.49118	1	1	0.00818249		RPS13	2.66703e-10	0.533469	1	1	4.50275e-06
	AC114947.1	2.69017e-07	0.489584	0.34	0.043	0.00454181		RPS10P28	5.92015e-08	0.52968	0.4	0.05	0.0009995
	RPL37AP1	1.84886e-06	0.485427	0.521	0.16	0.0312144		RPS27A	1.9839e-08	0.528942	1	1	0.000334942
	RPL31P2	4.40447e-08	0.485427	0.372	0.043	0.000743606		RPL7AP60	2.48658e-06	0.528401	0.484	0.162	0.0419809
	RPL7P10	5.42122e-08	0.485427	0.298	0.011	0.000915264		RPS29P16	2.50064e-06	0.528298	0.379	0.075	0.0422183
	RPL7AP60	3.79655e-07	0.479168	0.319	0.032	0.00640972		RPL5	1.11905e-06	0.525989	1	1	0.0188929
	AC090543.1	4.87295e-09	0.476903	0.362	0.021	8.227e-05		AC069213.3	2.63914e-07	0.52548	0.4	0.062	0.00445566
	RPS27P14	1.50092e-07	0.476903	0.309	0.021	0.002534		PPIAP55	2.19645e-06	0.523803	0.295	0.025	0.0370827
	RPLP2	1.17694e-07	0.475659	1	1	0.00198702		RPL23AP75	5.5566e-08	0.522591	0.421	0.062	0.00093812
	RPL21P39	4.61234e-08	0.475085	0.372	0.043	0.000778701		RPL17P26	1.83518e-07	0.520402	0.474	0.1	0.00309833
	TXNP5	2.37466e-06	0.468675	0.287	0.032	0.0400914		RPL7P11	1.87109e-06	0.517607	0.526	0.175	0.0315896
	AC013356.1	7.73411e-08	0.466176	0.319	0.021	0.00130575		RPS3AP43	1.12936e-07	0.513462	0.347	0.025	0.0019067
	AC243732.1	1.08539e-07	0.463567	0.287	0.011	0.00183246		AC011444.4	5.39073e-07	0.50745	0.6	0.212	0.00910117
	MIF	3.1823e-07	0.463247	0.362	0.053	0.00537268		RPL11P3	1.32828e-06	0.504635	0.474	0.138	0.0224254
	PPIAP11	1.44145e-08	0.462106	0.351	0.021	0.00024336		RPS20	4.72136e-08	0.503013	1	1	0.000797108
	RPL18A	5.02435e-09	0.461564	1	1	8.48262e-05		RPL21P3	1.0771e-06	0.500888	0.516	0.15	0.0181847
	FABP5P2	2.05571e-06	0.45537	0.245	0.011	0.0347066		RPL36AP48	1.19095e-07	0.499306	0.389	0.05	0.00201068
	RPS2P6	1.10998e-07	0.454176	0.34	0.032	0.00187398		HSPE1P25	1.06943e-06	0.499306	0.337	0.038	0.0180551
	RPS26P6	1.63899e-08	0.453051	0.415	0.053	0.00027671		RPLP0	3.43284e-07	0.494516	1	1	0.00579566
	RPS10P16	2.72833e-08	0.452512	0.309	0.011	0.000460623		RPL31	6.70548e-11	0.49317	1	1	1.13209e-06
	RPL27	6.75807e-07	0.452418	1	1	0.0114097		RPS28	3.83402e-09	0.493057	1	1	6.47298e-05
	RPL37P23	2.29792e-06	0.447459	0.404	0.096	0.0387959		RPS3A	3.2262e-07	0.490126	1	1	0.00544679
	RPS10P2	1.80961e-07	0.445411	0.255	0	0.00305516		TPT1P4	8.23387e-07	0.489038	0.453	0.112	0.0139012
	RPS3AP4	1.11858e-07	0.444481	0.33	0.032	0.0018885		RPS21	2.64257e-08	0.485811	1	1	0.000446145
	AC023906.1	1.01933e-06	0.443607	0.309	0.032	0.0172093		AL445433.1	2.08675e-07	0.482233	0.4	0.062	0.00352305
	MT-ATP6	7.07504e-07	0.440644	1	1	0.0119448		AC008677.2	1.39229e-06	0.482233	0.368	0.062	0.0235061
	RPL21P135	8.85976e-07	0.439821	0.34	0.053	0.0149579		AL583834.1	3.13124e-07	0.478696	0.358	0.038	0.00528646
	RPS26P2	1.46896e-07	0.437405	0.287	0.011	0.00248005		RPL31P61	7.28944e-07	0.478696	0.358	0.05	0.0123068
	AC002558.1	1.06614e-06	0.437405	0.255	0.011	0.0179997		RPL37	5.10231e-07	0.478652	1	1	0.00861422
	ATP5JP1	3.87525e-07	0.436733	0.319	0.032	0.00654259		AC092183.1	7.77853e-07	0.475065	0.337	0.038	0.0131325
	AC099340.1	2.66675e-07	0.436099	0.351	0.043	0.00450227		GAPDHP1	4.06431e-07	0.46828	0.368	0.05	0.00686178
	EEF1A1P29	1.10659e-06	0.43351	0.277	0.021	0.0186826		Z97634.1	5.0393e-07	0.458876	0.411	0.075	0.00850785
	GAPDHP65	1.22495e-06	0.432441	0.362	0.064	0.0206808		AC011506.1	1.15202e-07	0.456248	0.463	0.088	0.00194495
	AL583834.1	1.09372e-07	0.430144	0.287	0.011	0.00184652		RPL17P33	1.318e-06	0.456248	0.442	0.112	0.0222517
	RPS3P6	4.21168e-07	0.430144	0.266	0.011	0.00711058		AC090589.1	1.5537e-06	0.452512	0.421	0.1	0.026231
	AC009362.1	1.13744e-06	0.422455	0.277	0.021	0.0192033		EEF1A1P25	1.35445e-06	0.449803	0.305	0.025	0.0228672
	AC015911.1	5.61867e-07	0.422024	0.362	0.053	0.009486		AL357055.1	1.26247e-06	0.446264	0.432	0.1	0.0213144
	RN7SKP180	1.18235e-06	0.418604	0.298	0.032	0.0199615		RPL35A	6.2422e-10	0.442327	1	1	1.05387e-05
	RPL31P61	4.58503e-08	0.411195	0.277	0	0.00077409		RPS10P16	2.50444e-06	0.42384	0.379	0.075	0.0422824
	RPS11	2.36145e-06	0.409113	1	1	0.0398683		RPL26	8.95856e-07	0.421178	1	1	0.0151247
	RPS4XP17	4.26831e-07	0.40828	0.404	0.074	0.00720618		AC079922.1	2.45315e-06	0.416888	0.295	0.025	0.0414165
	AC079944.1	9.10051e-07	0.40439	0.287	0.021	0.0153644		RPL19	2.39519e-08	0.41237	1	1	0.00040438
	AC007000.1	2.02342e-06	0.403722	0.245	0.011	0.0341614		RPL21P10	5.04197e-07	0.408118	0.695	0.288	0.00851235
	RPL7P52	1.0982e-07	0.395929	0.287	0.011	0.00185409		AC008850.1	2.4625e-06	0.405622	0.411	0.088	0.0415744
	RPL12P12	1.7657e-06	0.392317	0.266	0.021	0.0298103		RPS27P14	6.1913e-07	0.400907	0.295	0.013	0.0104528
	RPS15AP40	3.4907e-07	0.387926	0.245	0	0.00589335		AC023906.1	2.16116e-06	0.397964	0.347	0.05	0.0364868
	RPSAP15	1.30062e-06	0.387926	0.223	0	0.0219583		RPL31P63	6.66805e-07	0.393178	0.347	0.038	0.0112577
	AL121871.1	4.35349e-07	0.381871	0.319	0.032	0.00735		RPL23	2.9001e-06	0.382304	1	1	0.0489624
	AC008850.1	1.30019e-06	0.376148	0.223	0	0.0219511		RPS19	2.20705e-09	0.378681	1	1	3.72617e-05
	RPS10P5	2.94707e-06	0.373975	0.266	0.021	0.0497553		RPS6	3.02501e-07	0.365709	1	1	0.00510712
	RPS23P2	2.08471e-06	0.369234	0.245	0.011	0.0351961		RPS10P27	2.54219e-06	0.360305	0.295	0.025	0.0429198
	AP001330.4	1.71218e-06	0.357894	0.298	0.032	0.0289068		RPLP1	2.58721e-07	0.34634	1	1	0.00436799
	RN7SKP79	1.76539e-06	0.357552	0.266	0.021	0.0298052		RPL10P5	2.57098e-06	0.337035	0.242	0	0.0434059
	AC010099.1	2.81825e-06	0.356144	0.309	0.043	0.0475806		RPS14	1.74719e-06	0.334809	1	1	0.0294979
	RPS29P16	1.10907e-06	0.345775	0.255	0.011	0.0187245		HCN2	2.78277e-06	-0.321176	0.011	0.238	0.0469815
	EEF1A1P25	2.33422e-06	0.342602	0.266	0.021	0.0394086		DDX24	1.34687e-07	-0.36118	0.979	0.988	0.00227392
	MIR1244-3	2.45397e-06	0.340229	0.213	0	0.0414303		MT-CO1	7.55088e-07	-0.410669	1	1	0.0127482
	RPS26P15	2.42772e-06	0.336428	0.266	0.021	0.0409872		CHRFAM7A	2.66758e-06	-0.458145	0.053	0.325	0.0450368
	RPL7AP8	2.11885e-06	0.333901	0.245	0.011	0.0357725		SH3KBP1	5.32425e-08	-0.462638	1	1	0.000898894
	AC079922.1	2.4537e-06	0.315776	0.213	0	0.0414258		ZNF385C	1.73377e-06	-0.474436	0.042	0.312	0.0292713
	RPS27P15	9.02821e-07	0.304855	0.309	0.032	0.0152423		SRRM2	1.22672e-06	-0.512926	0.884	0.95	0.0207107
	MT-CO2	1.26954e-07	0.277608	1	1	0.00214337		RBM39	2.72477e-07	-0.530327	0.979	1	0.00460022
	MT-RNR1	3.02302e-07	-0.364183	1	1	0.00510376		SWSAP1	8.03618e-07	-0.531234	0.084	0.4	0.0135675
	ZFP30	2.39555e-07	-0.380822	0.021	0.298	0.0040444		CDC27	6.69824e-07	-0.538018	0.937	0.988	0.0113086
	NEAT1	2.50525e-06	-0.385891	0.34	0.713	0.0422961		ALPI	1.4298e-06	-0.547488	0.684	0.925	0.0241393
	SH3KBP1	7.44307e-10	-0.451677	1	1	1.25661e-05		KIAA0930	1.26327e-06	-0.549818	0.853	0.95	0.0213277
	DST	9.70102e-09	-0.486278	0.947	1	0.000163782		APOOL	1.61062e-06	-0.554766	0.516	0.775	0.0271922
	MS4A1	8.59405e-08	-0.505465	0.309	0.745	0.00145093		CCR7	1.72602e-06	-0.568106	0.505	0.725	0.0291404
	MALAT1	1.62865e-10	-0.539243	1	1	2.74965e-06		MT-RNR1	4.79021e-16	-0.569898	1	1	8.08732e-12
	PLPPR2	1.08279e-11	-0.555215	0.043	0.479	1.82808e-07		SMARCA4	4.80357e-07	-0.574208	0.811	0.963	0.00810987
	GPM6A	1.02713e-06	-0.610053	0.989	1	0.0173411		SOX11	2.36101e-06	-0.576876	0.842	0.925	0.0398609
	N4BP2L2	4.94983e-09	-0.614146	0.968	1	8.3568e-05		ZNF329	4.42964e-08	-0.578752	0.021	0.325	0.000747855
	MTCO1P12	8.30648e-08	-0.645157	1	1	0.00140238		HARBI1	1.04771e-06	-0.584963	0.484	0.8	0.0176886
	SYT14	3.55136e-10	-0.677002	1	1	5.99577e-06		AL035078.1	1.94813e-08	-0.587134	1	1	0.000328903
	NCALD	5.50176e-10	-0.678072	1	1	9.28862e-06		HS3ST1	1.1406e-06	-0.598684	0.663	0.863	0.0192568
	SMIM32	1.08265e-07	-0.681074	0.957	0.979	0.00182784		DYNC1H1	1.37579e-06	-0.600809	0.737	0.887	0.0232274
	IMPDH1	1.56067e-07	-0.691091	0.628	0.851	0.00263488		FP671120.3	2.44895e-09	-0.616234	1	1	4.13456e-05
	AC012640.1	8.97915e-07	-0.713808	0.851	0.947	0.0151595		CCDC88B	1.59993e-10	-0.620971	0.663	0.925	2.70117e-06
	MT-RNR2	8.41454e-25	-0.737299	1	1	1.42063e-20		WDR66	1.03384e-06	-0.62437	0.4	0.75	0.0174544
	FAM126A	2.69476e-08	-0.755425	0.989	1	0.000454957		SERAC1	1.8019e-06	-0.636198	0.316	0.637	0.0304215
	AC009501.1	6.18879e-10	-0.761656	1	1	1.04485e-05		PRRG3	2.05409e-07	-0.642078	0.958	1	0.00346792
	CXCL14	7.62674e-07	-0.767166	0.957	0.989	0.0128762		HMGB1P37	1.42166e-06	-0.644998	0.621	0.863	0.024002
	ALPI	1.14422e-09	-0.785261	0.755	0.926	1.93179e-05		AC137767.1	2.11773e-06	-0.650992	0.232	0.537	0.0357537
	CCNL2	2.40668e-06	-0.796069	0.628	0.766	0.0406321		NOP56	6.992e-07	-0.660349	0.916	0.963	0.0118046
	SENP7	7.01751e-15	-0.803167	1	1	1.18477e-10		MACF1	1.50621e-07	-0.662965	0.674	0.925	0.00254294
	AC009090.4	8.71796e-07	-0.813404	0.298	0.585	0.0147185		FP236383.2	5.53567e-14	-0.666399	1	1	9.34588e-10
	PDLIM3	1.72243e-09	-0.841891	0.862	0.915	2.90798e-05		AL512646.1	2.83998e-06	-0.668679	0.6	0.8	0.0479474
	ASNSD1	5.876e-08	-0.870717	0.766	0.84	0.000992044		FP236383.3	9.55596e-21	-0.669956	1	1	1.61333e-16
	MIXL1	1.87786e-07	-0.879146	0.16	0.479	0.00317039		MON1A	1.51278e-08	-0.678977	0.137	0.525	0.000255403
	VEZF1	2.98621e-10	-0.894322	0.713	0.979	5.04163e-06		AC245060.4	3.20438e-07	-0.679965	0.695	0.863	0.00540995
	CRLF1	1.13324e-08	-0.896377	0.074	0.415	0.000191325		PNISR	8.29371e-07	-0.682786	0.653	0.887	0.0140023
	RPS6KA4	3.09376e-08	-0.911869	0.309	0.617	0.000522319		MACC1	2.38548e-06	-0.684402	0.495	0.75	0.040274
	PRRC2C	7.58205e-10	-0.927006	0.979	1	1.28008e-05		MAP4K4	5.52653e-07	-0.696686	0.811	0.938	0.00933044
	OSBP2	1.52423e-07	-0.936128	0.298	0.596	0.00257336		YIPF4	2.71684e-07	-0.700978	0.663	0.85	0.00458685
	MTRNR2L8	2.0835e-18	-0.937258	1	1	3.51758e-14		SNX17	1.00466e-06	-0.704785	0.589	0.85	0.0169617
	YAF2	2.1165e-14	-0.945257	0.426	0.947	3.57329e-10		SYT14	4.38078e-11	-0.706269	0.926	1	7.39607e-07
	AC138811.1	9.44081e-10	-0.947331	0.84	0.915	1.59389e-05		FAM208B	1.29376e-07	-0.708345	0.695	0.938	0.00218425
	MTCO3P17	1.14966e-11	-0.95099	0.957	1	1.94097e-07		AD000090.1	3.36084e-08	-0.712656	0.979	1	0.00056741
	AL035078.1	1.13835e-15	-0.954317	1	1	1.92187e-11		GOLGA8A	1.10177e-06	-0.71532	0.653	0.875	0.0186012
	MTRNR2L11	5.53642e-10	-0.955239	0.989	0.989	9.34714e-06		HSP90AA2P	2.13902e-07	-0.716653	0.6	0.838	0.00361131
	DPAGT1	1.66129e-06	-0.956352	0.415	0.649	0.0280476		SPG7	3.07676e-07	-0.723797	0.758	0.887	0.0051945
	PNISR	1.66159e-07	-0.968811	0.936	1	0.00280526		ZNF302	1.5146e-10	-0.729506	0.947	1	2.55709e-06
	AL135790.1	6.03721e-18	-0.969943	1	1	1.01926e-13		KCNQ1OT1	8.20631e-09	-0.733354	0.905	0.988	0.000138547
	ZNF302	5.22244e-16	-0.975469	1	1	8.81704e-12		BASP1	3.15705e-07	-0.735407	0.8	0.912	0.00533004
	FAM60DP	5.31962e-10	-1.00562	0.691	0.883	8.98112e-06		CCDC69	6.62294e-08	-0.738403	0.863	0.975	0.00111815
	AL158825.2	9.99444e-09	-1.00621	0.213	0.543	0.000168736		CHD4	4.16007e-08	-0.740096	0.779	0.963	0.000702345
	DPPA4	3.61352e-09	-1.00675	0.809	0.957	6.1007e-05		POU2F2	2.1071e-10	-0.756157	0.958	1	3.55742e-06
	ABCG1	2.71371e-07	-1.01027	0.713	0.777	0.00458155		GTF2I	7.47614e-07	-0.757602	0.537	0.775	0.012622
	PTPRU	1.72063e-07	-1.01057	0.596	0.734	0.00290494		APOBR	4.39457e-10	-0.761099	0.716	0.925	7.41936e-06
	TTTY15	2.42618e-07	-1.01381	0.457	0.691	0.00409613		ZNF638	3.76312e-07	-0.763943	0.568	0.838	0.00635327
	ABCA8	1.04708e-13	-1.02002	0.83	0.989	1.76779e-09		LCMT2	8.23231e-07	-0.766801	0.8	0.912	0.0138986
	AC114801.3	2.72155e-09	-1.02931	0.798	0.926	4.59479e-05		HLA-B	1.44995e-06	-0.77971	0.453	0.762	0.0244795
	NUPR1	6.22322e-08	-1.03775	0.298	0.596	0.00105067		FP671120.4	7.743e-19	-0.782311	1	1	1.30725e-14
	SPG7	4.78815e-10	-1.05787	0.809	0.926	8.08383e-06		C9orf16	1.24077e-06	-0.783203	0.684	0.912	0.0209479
	AC006509.1	2.71672e-07	-1.0692	0.511	0.702	0.00458664		HUWE1	2.94273e-06	-0.785061	0.505	0.75	0.0496822
	PRRG3	5.6621e-17	-1.08461	0.989	1	9.55933e-13		MYC	7.01036e-12	-0.787336	0.747	0.988	1.18356e-07
	SPC24	7.92636e-09	-1.1065	0.266	0.574	0.000133821		SMG1P4	6.50656e-07	-0.789938	0.242	0.575	0.010985
	PTMAP8	5.77103e-10	-1.10806	0.585	0.851	9.74323e-06		AL449403.1	1.35977e-09	-0.794671	0.074	0.462	2.2957e-05
	HMGB1P31	8.31735e-14	-1.11481	0.819	0.915	1.40422e-09		SLC2A4	1.16094e-09	-0.798539	0.526	0.863	1.96001e-05
	HDGFL3	5.89989e-15	-1.11825	0.989	1	9.96078e-11		CU633906.2	4.17925e-10	-0.802728	0.432	0.762	7.05582e-06
	MON1A	9.49372e-09	-1.12051	0.277	0.606	0.000160282		INTS6	3.82656e-08	-0.802966	0.884	0.963	0.000646039
	CLASP1	5.28386e-11	-1.1321	0.351	0.702	8.92073e-07		TRAPPC4	7.22737e-11	-0.803295	0.947	1	1.2202e-06
	WIPF3	4.09305e-11	-1.1526	0.755	0.862	6.9103e-07		NCALD	2.3678e-13	-0.807664	0.989	1	3.99755e-09
	AC137767.1	2.26264e-09	-1.16895	0.415	0.691	3.82002e-05		SCAF11	1.9818e-06	-0.814092	0.579	0.825	0.0334587
	LINC00467	6.09044e-21	-1.21116	0.989	1	1.02825e-16		MT-RNR2	1.57875e-25	-0.815791	1	1	2.66541e-21
	MTRNR2L12	6.10686e-22	-1.21896	1	1	1.03102e-17		ASH1L	1.31273e-07	-0.823648	0.779	0.887	0.00221628
	AC004076.2	3.86655e-08	-1.22386	0.372	0.638	0.00065279		SMARCC1	1.52377e-08	-0.826738	0.653	0.9	0.000257259
	RORA	9.88173e-19	-1.22591	0.872	1	1.66833e-14		GOLGA8B	7.96592e-07	-0.83289	0.821	0.912	0.0134489
	MTCO1P40	9.07654e-11	-1.26411	0.681	0.862	1.53239e-06		OSBP2	4.36315e-10	-0.840195	0.621	0.887	7.3663e-06
	MAP4K4	1.73727e-15	-1.26981	0.766	0.968	2.93303e-11		MTCO1P12	4.30906e-18	-0.860543	1	1	7.27498e-14
	SAG	3.73164e-18	-1.2713	0.968	0.979	6.30013e-14		GPM6A	2.19193e-10	-0.863621	0.979	1	3.70063e-06
	USP8	5.42106e-16	-1.28655	0.809	0.968	9.15238e-12		AL033543.1	3.52086e-11	-0.867057	0.495	0.838	5.94427e-07
	GRHL2	1.35319e-12	-1.37424	0.298	0.702	2.28459e-08		USP8	1.28771e-09	-0.868079	0.495	0.812	2.17405e-05
	MTRNR2L1	1.85611e-17	-1.40478	0.957	1	3.13367e-13		KSR1	1.55336e-10	-0.87029	0.537	0.825	2.62254e-06
	CCDC88B	1.56305e-14	-1.52356	0.245	0.723	2.6389e-10		BPTF	6.7024e-09	-0.872418	0.884	0.988	0.000113157
	AL139220.2	5.39616e-20	-1.55141	0.787	0.968	9.11033e-16		MTDH	4.38632e-08	-0.875719	0.895	0.975	0.000740542
	KIAA1549L	3.1643e-20	-1.5763	0.862	0.989	5.34229e-16		NKTR	2.09938e-09	-0.885013	0.747	0.963	3.54438e-05
	RAB12	1.3016e-26	-1.60261	0.989	1	2.19748e-22		TOB2	2.82463e-06	-0.886661	0.474	0.713	0.0476883
	AC113391.2	2.39803e-16	-1.66478	0.851	0.915	4.04859e-12		RAB12	2.79898e-14	-0.895313	0.989	1	4.72552e-10
	APOBR	1.06056e-18	-1.67578	0.713	0.957	1.79054e-14		HTR4	2.35705e-11	-0.906236	0.411	0.787	3.9794e-07
	PLEKHA3	1.29619e-20	-1.71488	0.809	0.979	2.18835e-16		BAP1	7.46513e-16	-0.914736	0.968	0.988	1.26034e-11
	MT-TS1	1.99938e-22	-1.73177	0.936	1	3.37556e-18		AC114801.3	4.57144e-10	-0.953597	0.684	0.912	7.71796e-06
	AC027279.1	3.72134e-24	-1.83117	0.883	1	6.28274e-20		KIAA1549L	1.33993e-10	-0.97904	0.726	0.963	2.2622e-06
	MYC	1.27724e-23	-1.84682	0.915	1	2.15637e-19		SYNE2	2.21024e-11	-0.986231	0.926	0.988	3.73154e-07
	HIST1H2BL	1.28942e-23	-1.84924	0.809	0.957	2.17693e-19		ANKRD36B	1.75976e-06	-1.00731	0.432	0.7	0.02971
	GPATCH11	8.69036e-20	-1.8928	0.936	0.989	1.46719e-15		NEAT1	3.66235e-12	-1.01638	0.968	1	6.18314e-08
	PROX2	6.39293e-22	-1.89509	0.862	0.968	1.07932e-17		MTRNR2L8	1.26598e-17	-1.01886	1	1	2.13735e-13
	JAZF1-AS1	3.75425e-20	-1.90115	0.415	0.872	6.33829e-16		ANKRD36C	5.65661e-08	-1.03452	0.537	0.838	0.000955006
	ADAMTS7	3.94435e-28	-2.16791	0.957	1	6.65925e-24		PRRC2C	8.66834e-09	-1.06183	0.811	0.925	0.000146348
	MARCH6	2.55012e-27	-2.24834	1	1	4.30537e-23		SLTM	6.89271e-07	-1.06334	0.653	0.838	0.011637
	AL449403.1	6.50254e-26	-2.38052	0.638	0.947	1.09782e-21		MALAT1	6.16171e-24	-1.06661	1	1	1.04028e-19
	ELOF1	7.6292e-32	-2.54242	1	1	1.28804e-27		TTC3	3.47884e-09	-1.06829	0.6	0.875	5.87332e-05
	GMFB	8.69658e-31	-2.67951	1	1	1.46824e-26		DST	4.22322e-14	-1.07105	0.758	0.963	7.13006e-10
	FER1L4	4.53389e-32	-2.80835	1	1	7.65457e-28		FAM126A	6.79714e-13	-1.08381	0.747	0.975	1.14756e-08
	TTN-AS1	1.91965e-30	-2.95535	0.713	1	3.24094e-26		ZNF487	6.63075e-14	-1.08687	0.358	0.838	1.11947e-09
	CREB5	2.53258e-31	-3.22389	0.989	1	4.27576e-27		PHF14	1.38638e-11	-1.12863	0.516	0.875	2.34063e-07
								SENP7	6.22035e-18	-1.13288	0.979	1	1.05018e-13
								MTCO1P40	1.20056e-12	-1.15998	0.526	0.887	2.0269e-08
								MTRNR2L12	2.71418e-20	-1.16505	1	1	4.58235e-16
								PTMAP8	4.92133e-14	-1.18943	0.389	0.85	8.30868e-10
								SCAMP4	2.7975e-18	-1.2069	0.105	0.738	4.72302e-14
								AL135790.1	9.19278e-21	-1.24574	1	1	1.55202e-16
								ANKRD36	6.8866e-11	-1.27837	0.632	0.9	1.16266e-06
								ADAMTS7	3.23065e-17	-1.32493	0.684	0.963	5.45431e-13
								MTRNR2L1	2.19493e-17	-1.36134	0.926	1	3.70571e-13
								TTN-AS1	1.00526e-19	-1.37237	0.147	0.8	1.69718e-15
								VEZF1	3.99912e-20	-1.44621	0.874	0.975	6.75172e-16
								MARCH6	3.57242e-21	-1.47213	0.895	1	6.03132e-17
								CCDC144B	4.05253e-11	-1.48407	0.611	0.838	6.84188e-07
								AC027279.1	1.52992e-17	-1.5473	0.737	0.988	2.58296e-13
								RORA	1.46332e-23	-1.55056	1	1	2.47053e-19
								MT-TS1	1.2389e-20	-1.62048	0.863	1	2.09163e-16
								GMFB	4.73998e-29	-2.03518	0.989	1	8.00251e-25
								FER1L4	1.16534e-28	-2.20932	1	1	1.96744e-24
								PLPPR2	3.6947e-28	-2.32406	0.947	1	6.23776e-24
								CREB5	2.57119e-28	-2.74787	0.884	1	4.34094e-24
